# Supplementary material for: OdoriFy: A conglomerate of artificial intelligence–driven prediction engines for olfactory decoding
Source: J Biol Chem. 2021 Jul 12;297(2):100956. doi: 10.1016/j.jbc.2021.100956 (PMC8342790; doi:10.1016/j.jbc.2021.100956)
Supplement: Supplemental Table S1 [file mmc2.xlsx]

## Sheet: Sheet1
Sr_No	IUPAC Name	SMILES	CAS	Odor_Status	Source
1	1-(4-methoxyphenyl)ethanone	COC1=CC=C(C=C1)C(C)=O	100-06-1	1	GoodScents
2	4-methoxybenzoic acid	COC1=CC=C(C(=O)O)C=C1	100-09-4	1	GoodScents
3	ethenylbenzene	C(=C)C1=CC=CC=C1	100-42-5	1	GoodScents
4	phenylmethanol	C1(=CC=CC=C1)CO	100-51-6	1	GoodScents
5	benzaldehyde	C(C1=CC=CC=C1)=O	100-52-7	1	GoodScents
6	phenylmethanethiol	C1(=CC=CC=C1)CS	100-53-8	1	GoodScents
7	anisole	C1(=CC=CC=C1)OC	100-66-3	1	GoodScents
8	methylsulfanylbenzene	CSC1=CC=CC=C1	100-68-5	1	GoodScents
9	2-ethylpyridine	C(C)C1=NC=CC=C1	100-71-0	1	GoodScents
10	1-methoxy-3-methylbenzene	COC1=CC(=CC=C1)C	100-84-5	1	GoodScents
11	2-methyl-1-phenylpropan-2-ol	CC(CC1=CC=CC=C1)(C)O	100-86-7	1	GoodScents
12	pentadecanoic acid	C(CCCCCCCCCCCCCC)(=O)O	1002-84-2	1	GoodScents
13	1,1-dimethoxyoctane	COC(CCCCCCC)OC	10022-28-3	1	GoodScents
14	2-(4-methyl-1-cyclohex-3-enyl)propan-2-yl 3-phenylprop-2-enoate	C1(=CC=CC=C1)C=CC(=O)OC(C)(C)C1CC=C(CC1)C	10024-56-3	1	GoodScents
15	(4-methylphenyl) dodecanoate	C(CCCCCCCCCCC)(=O)OC1=CC=C(C=C1)C	10024-57-4	1	GoodScents
16	3,7-dimethylocta-1,6-dien-3-yl octanoate	C(CCCCCCC)(=O)OC(C=C)(CCC=C(C)C)C	10024-64-3	1	GoodScents
17	thiolan-3-one	S1CC(CC1)=O	1003-04-9	1	GoodScents
18	thiolan-2-one	S1C(CCC1)=O	1003-10-7	1	GoodScents
19	1H-pyrrole-2-carbaldehyde	N1C(=CC=C1)C=O	1003-29-8	1	GoodScents
20	(2-methyl-4-phenylbutan-2-yl) 2-methylpropanoate	CC(C(=O)OC(C)(CCC1=CC=CC=C1)C)C	10031-71-7	1	GoodScents
21	4-ethoxybenzaldehyde	C(C)OC1=CC=C(C=O)C=C1	10031-82-0	1	GoodScents
22	1-phenylpropyl butanoate	C(CCC)(=O)OC(CC)C1=CC=CC=C1	10031-86-4	1	GoodScents
23	2-ethylbutyl acetate	C(C)(=O)OCC(CC)CC	10031-87-5	1	GoodScents
24	2-ethylhept-2-enal	C(C)C(C=O)=CCCCC	10031-88-6	1	GoodScents
25	ethyl 3-furan-2-ylpropanoate	O1C(=CC=C1)CCC(=O)OCC	10031-90-0	1	GoodScents
26	ethyl non-2-ynoate	C(C#CCCCCCC)(=O)OCC	10031-92-2	1	GoodScents
27	ethyl 4-phenylbutanoate	C1(=CC=CC=C1)CCCC(=O)OCC	10031-93-3	1	GoodScents
28	(2-methoxy-4-prop-2-enylphenyl) formate	C(=O)OC1=C(C=C(C=C1)CC=C)OC	10031-96-6	1	GoodScents
29	[(2E)-3,7-dimethylocta-2,6-dienyl] 3-oxobutanoate	O=C(CC(=O)OC\C=C(\CCC=C(C)C)/C)C	10032-00-5	1	GoodScents
30	[(2E)-3,7-dimethylocta-2,6-dienyl] hexanoate	C(CCCCC)(=O)OC\C=C(\CCC=C(C)C)/C	10032-02-7	1	GoodScents
31	1,1-dimethoxyheptane	COC(CCCCCC)OC	10032-05-0	1	GoodScents
32	heptyl (E)-3-phenylprop-2-enoate	C1(=CC=CC=C1)/C=C/C(=O)OCCCCCCC	10032-08-3	1	GoodScents
33	hex-3-enyl 3-methylbutanoate	CC(CC(=O)OCCC=CCC)C	10032-11-8	1	GoodScents
34	hexyl 3-methylbutanoate	CC(CC(=O)OCCCCCC)C	10032-13-0	1	GoodScents
35	hexyl 2-methylbutanoate	CC(C(=O)OCCCCCC)CC	10032-15-2	1	GoodScents
36	(5-hexyloxolan-3-yl) acetate	C(C)(=O)OC1COC(C1)CCCCCC	10039-39-1	1	GoodScents
37	(2-methyl-1-phenylpropan-2-yl) formate	C(=O)OC(CC1=CC=CC=C1)(C)C	10058-43-2	1	GoodScents
38	1-methoxy-2,3-dihydro-1H-indene	COC1CCC2=CC=CC=C12	1006-27-5	1	GoodScents
39	methyl 2-dimethylaminobenzoate	CN(C1=C(C(=O)OC)C=CC=C1)C	10072-05-6	1	GoodScents
40	1-phenylpentan-1-one	C1(=CC=CC=C1)C(CCCC)=O	1009-14-9	1	GoodScents
41	2,2-dimethyl-3-phenylpropanal	CC(C=O)(CC1=CC=CC=C1)C	1009-62-7	1	GoodScents
42	(1-cyclohexyl-2-methylpropan-2-yl) butanoate	C(CCC)(=O)OC(CC1CCCCC1)(C)C	10094-34-5	1	GoodScents
43	ethyl 3-cyclohexylpropanoate	C1(CCCCC1)CCC(=O)OCC	10094-36-7	1	GoodScents
44	hex-2-enyl acetate	C(C)(=O)OCC=CCCC	10094-40-3	1	GoodScents
45	hex-3-enyl 2-methylbutanoate	CC(C(=O)OCCC=CCC)CC	10094-41-4	1	GoodScents
46	2-methyl-3-phenylprop-2-enal	CC(C=O)=CC1=CC=CC=C1	101-39-3	1	GoodScents
47	methyl 2-phenylacetate	C1(=CC=CC=C1)CC(=O)OC	101-41-7	1	GoodScents
48	2,2-dimethoxyethylbenzene	COC(CC1=CC=CC=C1)OC	101-48-4	1	GoodScents
49	2-(phenylmethyl)-1,3-dioxolane	C1(=CC=CC=C1)CC1OCCO1	101-49-5	1	GoodScents
50	phenylmethylbenzene	C1(=CC=CC=C1)CC1=CC=CC=C1	101-81-5	1	GoodScents
51	phenoxybenzene	O(C1=CC=CC=C1)C1=CC=CC=C1	101-84-8	1	GoodScents
52	2-benzylideneheptan-1-ol	C(C1=CC=CC=C1)=C(CO)CCCCC	101-85-9	1	GoodScents
53	2-(phenylmethylidene)octanal	C1(=CC=CC=C1)C=C(C=O)CCCCCC	101-86-0	1	GoodScents
54	(4-methylphenyl) 2-phenylacetate	C1(=CC=CC=C1)CC(=O)OC1=CC=C(C=C1)C	101-94-0	1	GoodScents
55	ethyl 2-phenylacetate	C1(=CC=CC=C1)CC(=O)OCC	101-97-3	1	GoodScents
56	1-propanoyloxypropan-2-yl propanoate	C(CC)(=O)OC(COC(CC)=O)C	10108-80-2	1	GoodScents
57	ethyl bicyclo[2.2.1]hept-2-ene-5-carboxylate	C12C=CC(C(C1)C(=O)OCC)C2	10138-32-6	1	GoodScents
58	2-phenylethyl 3-hydroxypropanoate	OCCC(=O)OCCC1=CC=CC=C1	10138-63-3	1	GoodScents
59	2-(4-methyl-1,3-thiazol-5-yl)ethyl decanoate	C(CCCCCCCCC)(=O)OCCC1=C(N=CS1)C	101426-31-7	1	GoodScents
60	4,6-dimethyl-2-(2-methylpropyl)-1,3,5-dithiazinane	CC1SC(SC(N1)C)CC(C)C	101517-87-7	1	GoodScents
61	3-methylsulfanylprop-1-ene	CSCC=C	10152-76-8	1	GoodScents
62	1-(methylsulfanyl)prop-1-ene	CSC=CC	10152-77-9	1	GoodScents
63	1,3-di(phenyl)propan-2-one	C1(=CC=CC=C1)CC(CC1=CC=CC=C1)=O	102-04-5	1	GoodScents
64	2-methylpropyl 2-phenylacetate	C1(=CC=CC=C1)CC(=O)OCC(C)C	102-13-6	1	GoodScents
65	benzyl 2-phenylacetate	C1(=CC=CC=C1)CC(=O)OCC1=CC=CC=C1	102-16-9	1	GoodScents
66	(4-methoxyphenyl)methyl 2-phenylacetate	C1(=CC=CC=C1)CC(=O)OCC1=CC=C(C=C1)OC	102-17-0	1	GoodScents
67	3-methylbutyl 2-phenylacetate	C1(=CC=CC=C1)CC(=O)OCCC(C)C	102-19-2	1	GoodScents
68	2-phenylethyl 2-phenylacetate	C1(=CC=CC=C1)CC(=O)OCCC1=CC=CC=C1	102-20-5	1	GoodScents
69	[(2E)-3,7-dimethylocta-2,6-dienyl] 2-phenylacetate	C1(=CC=CC=C1)CC(=O)OC\C=C(\CCC=C(C)C)/C	102-22-7	1	GoodScents
70	N,N-dipropylpropan-1-amine	C(CC)N(CCC)CCC	102-69-2	1	GoodScents
71	1,3-diacetyloxypropan-2-yl acetate	C(C)(=O)OC(COC(C)=O)COC(C)=O	102-76-1	1	GoodScents
72	(1S,4aS,8aR)-1-isopropyl-4,7-dimethyl-1,2,4a,5,6,8a-hexahydronaphthalene	C(C)(C)[C@@H]1CC=C([C@H]2CCC(=C[C@@H]12)C)C	10208-80-7	1	GoodScents
73	(E)-5-methylhept-2-en-4-one	CC(C(/C=C/C)=O)CC	102322-83-8	1	GoodScents
74	3-(3-tert-butylphenyl)propanal	C(C)(C)(C)C=1C=C(C=CC1)CCC=O	1023288-21-2	1	GoodScents
75	[(E,7R,11R)-3,7,11,15-tetramethylhexadec-2-enyl] acetate	C(C)(=O)OC\C=C(\CCC[C@@H](CCC[C@@H](CCCC(C)C)C)C)/C	10236-16-5	1	GoodScents
76	(2S,3R)-3-heptyloxirane-2-carbaldehyde	C(CCCCCC)[C@@H]1[C@H](O1)C=O	102369-06-2	1	GoodScents
77	2,6-dimethylheptan-4-yl acetate	C(C)(=O)OC(CC(C)C)CC(C)C	10250-45-0	1	GoodScents
78	benzyl octanoate	C(CCCCCCC)(=O)OCC1=CC=CC=C1	10276-85-4	1	GoodScents
79	2-methyl-4-phenylbutan-2-ol	CC(C)(CCC1=CC=CC=C1)O	103-05-9	1	GoodScents
80	(2-methyl-4-phenylbutan-2-yl) acetate	C(C)(=O)OC(C)(CCC1=CC=CC=C1)C	103-07-1	1	GoodScents
81	2-ethylhexyl acetate	C(C)(=O)OCC(CCCC)CC	103-09-3	1	GoodScents
82	1-(4-methoxyphenyl)-4-methylpent-1-en-3-one	COC1=CC=C(C=C1)C=CC(C(C)C)=O	103-13-9	1	GoodScents
83	methyl 3-phenylpropanoate	C1(=CC=CC=C1)CCC(=O)OC	103-25-3	1	GoodScents
84	methyl 3-phenylprop-2-enoate	C1(=CC=CC=C1)C=CC(=O)OC	103-26-4	1	GoodScents
85	benzyl 2-methylpropanoate	CC(C(=O)OCC1=CC=CC=C1)C	103-28-6	1	GoodScents
86	ethyl 3-phenylprop-2-enoate	C1(=CC=CC=C1)C=CC(=O)OCC	103-36-6	1	GoodScents
87	benzyl butanoate	C(CCC)(=O)OCC1=CC=CC=C1	103-37-7	1	GoodScents
88	benzyl 3-methylbutanoate	CC(CC(=O)OCC1=CC=CC=C1)C	103-38-8	1	GoodScents
89	benzyl 3-phenylprop-2-enoate	C1(=CC=CC=C1)C=CC(=O)OCC1=CC=CC=C1	103-41-3	1	GoodScents
90	2-phenylethyl acetate	C(C)(=O)OCCC1=CC=CC=C1	103-45-7	1	GoodScents
91	2-phenylethyl 2-methylpropanoate	CC(C(=O)OCCC1=CC=CC=C1)C	103-48-0	1	GoodScents
92	phenylmethoxymethylbenzene	C1(=CC=CC=C1)COCC1=CC=CC=C1	103-50-4	1	GoodScents
93	2-phenylethyl butanoate	C(CCC)(=O)OCCC1=CC=CC=C1	103-52-6	1	GoodScents
94	2-phenylethyl (E)-3-phenylprop-2-enoate	C1(=CC=CC=C1)/C=C/C(=O)OCCC1=CC=CC=C1	103-53-7	1	GoodScents
95	3-phenylprop-2-enyl acetate	C(C)(=O)OCC=CC1=CC=CC=C1	103-54-8	1	GoodScents
96	3-phenylprop-2-enyl propanoate	C(CC)(=O)OCC=CC1=CC=CC=C1	103-56-0	1	GoodScents
97	3-phenylpropyl 2-methylpropanoate	CC(C(=O)OCCCC1=CC=CC=C1)C	103-58-2	1	GoodScents
98	3-phenylprop-2-enyl 2-methylpropanoate	CC(C(=O)OCC=CC1=CC=CC=C1)C	103-59-3	1	GoodScents
99	2-(phenoxy)ethyl 2-methylpropanoate	CC(C(=O)OCCOC1=CC=CC=C1)C	103-60-6	1	GoodScents
100	3-phenylprop-2-enyl butanoate	C(CCC)(=O)OCC=CC1=CC=CC=C1	103-61-7	1	GoodScents
101	2-bromoethenylbenzene	BrC=CC1=CC=CC=C1	103-64-0	1	GoodScents
102	2-phenylacetic acid	C1(=CC=CC=C1)CC(=O)O	103-82-2	1	GoodScents
103	(4-methylphenyl) 2-methylpropanoate	CC(C(=O)OC1=CC=C(C=C1)C)C	103-93-5	1	GoodScents
104	2-methyl-3-(4-propan-2-ylphenyl)propanal	CC(C=O)CC1=CC=C(C=C1)C(C)C	103-95-7	1	GoodScents
105	methyl (2S)-2-methylbutanoate	C[C@H](C(=O)OC)CC	10307-60-5	1	GoodScents
106	ethyl (2S)-2-methylbutanoate	C[C@H](C(=O)OCC)CC	10307-61-6	1	GoodScents
107	(E)-4-methylpent-2-enoic acid	CC(/C=C/C(=O)O)C	10321-71-8	1	GoodScents
108	(6E)-3,7-dimethylnona-1,6-dien-3-ol	CC(C=C)(CC\C=C(\CC)/C)O	10339-55-6	1	GoodScents
109	(E)-non-3-en-1-ol	C(C\C=C\CCCCC)O	10339-61-4	1	GoodScents
110	(Z)-non-3-en-1-ol	C(C\C=C/CCCCC)O	10340-23-5	1	GoodScents
111	ethyl 2-hydroxy-4-methylpentanoate	OC(C(=O)OCC)CC(C)C	10348-47-7	1	GoodScents
112	(E)-hept-2-enoic acid	C(\C=C\CCCC)(=O)O	10352-88-2	1	GoodScents
113	benzyl pentanoate	C(CCCC)(=O)OCC1=CC=CC=C1	10361-39-4	1	GoodScents
114	2,2-dimethyl-3-(3-methylphenyl)propan-1-ol	CC(CO)(CC1=CC(=CC=C1)C)C	103694-68-4	1	GoodScents
115	2-(4-methylphenyl)acetaldehyde	CC1=CC=C(C=C1)CC=O	104-09-6	1	GoodScents
116	4-(4-methoxyphenyl)butan-2-one	COC1=CC=C(C=C1)CCC(C)=O	104-20-1	1	GoodScents
117	(4-methoxyphenyl)methyl acetate	C(C)(=O)OCC1=CC=C(C=C1)OC	104-21-2	1	GoodScents
118	1-(4-methoxyphenyl)pent-1-en-3-one	COC1=CC=C(C=C1)C=CC(CC)=O	104-27-8	1	GoodScents
119	1-methoxy-4-propylbenzene	COC1=CC=C(C=C1)CCC	104-45-0	1	GoodScents
120	1-methoxy-4-prop-1-enylbenzene	COC1=CC=C(C=C1)C=CC	104-46-1	1	GoodScents
121	5-butyloxolan-2-one	C(CCC)C1CCC(O1)=O	104-50-7	1	GoodScents
122	3-phenylpropanal	C1(=CC=CC=C1)CCC=O	104-53-0	1	GoodScents
123	3-phenylprop-2-en-1-ol	C1(=CC=CC=C1)C=CCO	104-54-1	1	GoodScents
124	3-phenylprop-2-enal	C1(=CC=CC=C1)C=CC=O	104-55-2	1	GoodScents
125	benzyl formate	C(=O)OCC1=CC=CC=C1	104-57-4	1	GoodScents
126	5-pentyloxolan-2-one	C(CCCC)C1CCC(O1)=O	104-61-0	1	GoodScents
127	2-phenylethyl formate	C(=O)OCCC1=CC=CC=C1	104-62-1	1	GoodScents
128	3-phenylpropyl formate	C(=O)OCCCC1=CC=CC=C1	104-64-3	1	GoodScents
129	3-phenylprop-2-enyl formate	C(=O)OCC=CC1=CC=CC=C1	104-65-4	1	GoodScents
130	5-heptyloxolan-2-one	C(CCCCCC)C1CCC(O1)=O	104-67-6	1	GoodScents
131	2-ethylhexan-1-ol	C(C)C(CO)CCCC	104-76-7	1	GoodScents
132	4-methylbenzaldehyde	CC1=CC=C(C=O)C=C1	104-87-0	1	GoodScents
133	5-ethyl-2-methylpyridine	C(C)C=1C=CC(=NC1)C	104-90-5	1	GoodScents
134	1-methoxy-4-methylbenzene	COC1=CC=C(C=C1)C	104-93-8	1	GoodScents
135	(2-methoxy-4-prop-2-enylphenyl) 2-phenylacetate	C1(=CC=CC=C1)CC(=O)OC1=C(C=C(C=C1)CC=C)OC	10402-33-2	1	GoodScents
136	[(2E)-3,7-dimethylocta-2,6-dienyl] pentanoate	C(CCCC)(=O)OC\C=C(\CCC=C(C)C)/C	10402-47-8	1	GoodScents
137	[(2E)-3,7-dimethylocta-2,6-dienyl] 2,3-dimethylbut-2-enoate	CC(C(=O)OC\C=C(\CCC=C(C)C)/C)=C(C)C	10402-48-9	1	GoodScents
138	2-phenylpropyl acetate	C(C)(=O)OCC(C)C1=CC=CC=C1	10402-52-5	1	GoodScents
139	(3R)-3-methylcyclopentadecan-1-one	C[C@H]1CC(CCCCCCCCCCCC1)=O	10403-00-6	1	GoodScents
140	(cis-4-tert-butylcyclohexyl) acetate	C(C)(=O)O[C@@H]1CC[C@@H](CC1)C(C)(C)C	10411-92-4	1	GoodScents
141	5,6-dimethyltetrahydro-2H-pyran-2-one	CC1CCC(OC1C)=O	10413-18-0	1	GoodScents
142	2-(4-methoxybenzoyl)oxyacetic acid	COC1=CC=C(C(=O)OCC(=O)O)C=C1	10414-68-3	1	GoodScents
143	3-methyl-1-phenylpentan-3-ol	CC(CCC1=CC=CC=C1)(CC)O	10415-87-9	1	GoodScents
144	4-phenylbutan-2-yl acetate	C(C)(=O)OC(C)CCC1=CC=CC=C1	10415-88-0	1	GoodScents
145	ethyl 4-acetylsulfanylbutanoate	C(C)(=O)SCCCC(=O)OCC	104228-51-5	1	GoodScents
146	2-(2,6-dimethylhepta-1,5-dienyl)-4-methyl-1,3-dioxolane	CC(=CC1OCC(O1)C)CCC=C(C)C	10444-50-5	1	GoodScents
147	3-methylbut-3-enyl 2,2-dimethylpropanoate	CC(C(=O)OCCC(=C)C)(C)C	104468-21-5	1	GoodScents
148	hex-2-enyl hexanoate	C(CCCCC)(=O)OCC=CCCC	10448-24-5	1	GoodScents
149	hexyl decanoate	C(CCCCCCCCC)(=O)OCCCCCC	10448-26-7	1	GoodScents
151	2-cyclohexylidene-2-phenylacetonitrile	C1(CCCCC1)=C(C#N)C1=CC=CC=C1	10461-98-0	1	GoodScents
152	2,4-dimethyl-6-propan-2-yl-1,3,5-dithiazinane	CC1SC(NC(S1)C)C(C)C	104691-41-0	1	GoodScents
153	3,7-dimethylocta-1,6-dien-3-yl pentanoate	C(CCCC)(=O)OC(C=C)(CCC=C(C)C)C	10471-96-2	1	GoodScents
154	3-methylbutyl (Z)-2-methylbut-2-enoate	C/C(/C(=O)OCCC(C)C)=C/C	10482-55-0	1	GoodScents
155	2-[(1S)-4-methyl-1-cyclohex-3-enyl]propan-2-ol	CC1=CC[C@H](CC1)C(C)(C)O	10482-56-1	1	GoodScents
156	3,7-dimethyloct-6-enyl benzoate	C(C1=CC=CC=C1)(=O)OCCC(CCC=C(C)C)C	10482-77-6	1	GoodScents
157	3,7-dimethyloct-6-enyl (E)-3-phenylprop-2-enoate	C1(=CC=CC=C1)/C=C/C(=O)OCCC(CCC=C(C)C)C	10482-79-8	1	GoodScents
158	prop-2-enyl 2-hydroxybenzoate	OC1=C(C(=O)OCC=C)C=CC=C1	10484-09-0	1	GoodScents
159	2-methoxy-1-pentoxy-4-[(E)-prop-1-enyl]benzene	COC1=C(C=CC(=C1)\C=C\C)OCCCCC	10484-36-3	1	GoodScents
160	2-butoxynaphthalene	C(CCC)OC1=CC2=CC=CC=C2C=C1	10484-56-7	1	GoodScents
161	3,7-dimethyloct-7-enyl 2-phenylacetate	C1(=CC=CC=C1)CC(=O)OCCC(CCCC(=C)C)C	10486-14-3	1	GoodScents
162	tridecanal	C(CCCCCCCCCCCC)=O	10486-19-8	1	GoodScents
163	(4,8-dimethyl-2-propan-2-ylidene-3,3a,4,5,6,8a-hexahydro-1H-azulen-6-yl) formate	C(=O)OC1CC(C2CC(CC2C(=C1)C)=C(C)C)C	10486-25-6	1	GoodScents
164	(4,8-dimethyl-2-propan-2-ylidene-3,3a,4,5,6,8a-hexahydro-1H-azulen-6-yl) propanoate	C(CC)(=O)OC1CC(C2CC(CC2C(=C1)C)=C(C)C)C	10486-26-7	1	GoodScents
165	2-methyl-4-(2,2,3-trimethylcyclopent-3-en-1-yl)pent-4-en-1-ol	CC(CO)CC(=C)C1C(C(=CC1)C)(C)C	104864-90-6	1	GoodScents
167	2-hydroxycyclopent-2-en-1-one	OC=1C(CCC1)=O	10493-98-8	1	GoodScents
168	ethyl 6-acetyloxyhexanoate	C(C)(=O)OCCCCCC(=O)OCC	104986-28-9	1	GoodScents
169	2-methylpropyl 3-(furan-2-yl)propanoate	O1C(=CC=C1)CCC(=O)OCC(C)C	105-01-1	1	GoodScents
170	(4-methoxyphenyl)methanol	COC1=CC=C(C=C1)CO	105-13-5	1	GoodScents
171	5-propyloxolan-2-one	C(CC)C1CCC(O1)=O	105-21-5	1	GoodScents
172	ethyl propanoate	C(CC)(=O)OCC	105-37-3	1	GoodScents
173	3-methylpentanoic acid	CC(CC(=O)O)CC	105-43-1	1	GoodScents
174	methyl 3-oxobutanoate	O=C(CC(=O)OC)C	105-45-3	1	GoodScents
175	butan-2-yl acetate	C(C)(=O)OC(C)CC	105-46-4	1	GoodScents
176	diethyl propanedioate	C(CC(=O)OCC)(=O)OCC	105-53-3	1	GoodScents
177	ethyl butanoate	C(CCC)(=O)OCC	105-54-4	1	GoodScents
178	1,1-diethoxyethane	C(C)OC(C)OCC	105-57-7	1	GoodScents
179	propyl butanoate	C(CCC)(=O)OCCC	105-66-8	1	GoodScents
180	2,4-dimethylphenol	CC1=C(C=CC(=C1)C)O	105-67-9	1	GoodScents
181	3-methylbutyl propanoate	C(CC)(=O)OCCC(C)C	105-68-0	1	GoodScents
182	2-methylpropyl hexanoate	C(CCCCC)(=O)OCC(C)C	105-79-3	1	GoodScents
183	1-(1-propoxyethoxy)propane	C(CC)OC(C)OCCC	105-82-8	1	GoodScents
184	3,7-dimethyloct-6-enyl formate	C(=O)OCCC(CCC=C(C)C)C	105-85-1	1	GoodScents
185	[(2E)-3,7-dimethylocta-2,6-dienyl] formate	C(=O)OC\C=C(\CCC=C(C)C)/C	105-86-2	1	GoodScents
186	[(2E)-3,7-dimethylocta-2,6-dienyl] acetate	C(C)(=O)OC\C=C(\CCC=C(C)C)/C	105-87-3	1	GoodScents
187	3,7-dimethyloct-7-enyl propanoate	C(CC)(=O)OCCC(CCCC(=C)C)C	105-89-5	1	GoodScents
188	[(2E)-3,7-dimethylocta-2,6-dienyl] propanoate	C(CC)(=O)OC\C=C(\CCC=C(C)C)/C	105-90-8	1	GoodScents
189	[(2Z)-3,7-dimethylocta-2,6-dienyl] propanoate	C(CC)(=O)OC\C=C(/CCC=C(C)C)\C	105-91-9	1	GoodScents
190	1,4-dioxacycloheptadecane-5,17-dione	O1CCOC(CCCCCCCCCCCC1=O)=O	105-95-3	1	GoodScents
191	1-butoxy-4-methylbenzene	C(CCC)OC1=CC=C(C=C1)C	10519-06-9	1	GoodScents
192	1,2,3,4,4a,5,6,7,8,8a-decahydronaphthalen-2-yl acetate	C(C)(=O)OC1CC2CCCCC2CC1	10519-11-6	1	GoodScents
193	1,2,3,4,4a,5,6,7,8,8a-decahydronaphthalen-2-yl formate	C(=O)OC1CC2CCCCC2CC1	10519-12-7	1	GoodScents
194	ethyl undec-2-ynoate	C(C#CCCCCCCCC)(=O)OCC	10519-17-2	1	GoodScents
195	ethyl oct-2-ynoate	C(C#CCCCCC)(=O)OCC	10519-20-7	1	GoodScents
196	dec-3-en-2-one	CC(C=CCCCCCC)=O	10519-33-2	1	GoodScents
197	5-phenylpentan-1-ol	C1(=CC=CC=C1)CCCCCO	10521-91-2	1	GoodScents
198	[(Z)-2-phenylethenyl] acetate	C(C)(=O)O\C=C/C1=CC=CC=C1	10521-96-7	1	GoodScents
199	methyl undec-2-ynoate	C(C#CCCCCCCCC)(=O)OC	10522-18-6	1	GoodScents
200	[(2Z)-3,7-dimethylocta-2,6-dienyl] 2-phenylacetate	C1(=CC=CC=C1)CC(=O)OC\C=C(/CCC=C(C)C)\C	10522-32-4	1	GoodScents
201	ethyl but-2-enoate	C(C=CC)(=O)OCC	10544-63-5	1	GoodScents
202	(4Z)-oct-4-en-1-yl acetate	C(C)(=O)OCCC\C=C/CCC	105450-79-1	1	GoodScents
203	2,2,7,7-tetramethyl-1-prop-2-enylcycloheptan-1-ol	CC1(C(C(CCCC1)(C)C)(O)CC=C)C	105463-44-3	1	GoodScents
204	(Z)-dec-6-enal	C(CCCC\C=C/CCC)=O	105683-99-6	1	GoodScents
205	3,7-dimethyloct-6-enyl hexanoate	C(CCCCC)(=O)OCCC(CCC=C(C)C)C	10580-25-3	1	GoodScents
206	2-methylpropyl pentanoate	C(CCCC)(=O)OCC(C)C	10588-10-0	1	GoodScents
207	(5-methyl-2-prop-1-en-2-ylcyclohexyl) formate	C(=O)OC1C(CCC(C1)C)C(=C)C	10588-15-5	1	GoodScents
208	1-(2,5-dimethylfuran-3-yl)ethanone	CC=1OC(=CC1C(C)=O)C	10599-70-9	1	GoodScents
209	16-oxacyclohexadecan-1-one	C1(CCCCCCCCCCCCCCO1)=O	106-02-5	1	GoodScents
210	butyl dodecanoate	C(CCCCCCCCCCC)(=O)OCCCC	106-18-3	1	GoodScents
211	3,7-dimethyloctan-1-ol	CC(CCO)CCCC(C)C	106-21-8	1	GoodScents
213	3,7-dimethyloct-6-enal	CC(CC=O)CCC=C(C)C	106-23-0	1	GoodScents
214	(2E)-3,7-dimethylocta-2,6-dien-1-ol	C\C(=C/CO)\CCC=C(C)C	106-24-1	1	GoodScents
215	(2Z)-3,7-dimethylocta-2,6-dien-1-ol	C/C(=C/CO)/CCC=C(C)C	106-25-2	1	GoodScents
216	(2Z)-3,7-dimethylocta-2,6-dienal	C/C(=C/C=O)/CCC=C(C)C	106-26-3	1	GoodScents
217	3-methylbutyl butanoate	C(CCC)(=O)OCCC(C)C	106-27-4	1	GoodScents
218	(2E,6E)-3,7,11-trimethyldodeca-2,6,10-trien-1-ol	C\C(=C/CO)\CC\C=C(\CCC=C(C)C)/C	106-28-5	1	GoodScents
219	[(2E)-3,7-dimethylocta-2,6-dienyl] butanoate	C(CCC)(=O)OC\C=C(\CCC=C(C)C)/C	106-29-6	1	GoodScents
220	ethyl heptanoate	C(CCCCCC)(=O)OCC	106-30-9	1	GoodScents
221	butanoyl butanoate	C(CCC)(=O)OC(CCC)=O	106-31-0	1	GoodScents
222	ethyl octanoate	C(CCCCCCC)(=O)OCC	106-32-1	1	GoodScents
223	ethyl dodecanoate	C(CCCCCCCCCCC)(=O)OCC	106-33-2	1	GoodScents
224	heptan-3-one	CCC(CCCC)=O	106-35-4	1	GoodScents
225	propyl propanoate	C(CC)(=O)OCCC	106-36-5	1	GoodScents
226	4-methylphenol	CC1=CC=C(C=C1)O	106-44-5	1	GoodScents
227	dimethyl butanedioate	C(CCC(=O)OC)(=O)OC	106-65-0	1	GoodScents
228	octan-3-one	CCC(CCCCC)=O	106-68-3	1	GoodScents
229	methyl hexanoate	C(CCCCC)(=O)OC	106-70-7	1	GoodScents
230	2,6-dimethylhept-5-enal	CC(C=O)CCC=C(C)C	106-72-9	1	GoodScents
231	methyl heptanoate	C(CCCCCC)(=O)OC	106-73-0	1	GoodScents
232	hept-3-en-1-ol	C(CC=CCCC)O	10606-47-0	1	GoodScents
233	4-methyl-2-propyl-1,3-oxathiane	CC1SC(OCC1)CCC	1064678-08-5	1	GoodScents
234	2-methylbutyl 2-ethylhexanoate	C(C)C(C(=O)OCC(CC)C)CCCC	106887-88-1	1	GoodScents
235	prop-2-enal	C(C=C)=O	107-02-8	1	GoodScents
236	propane-1-thiol	C(CC)S	107-03-9	1	GoodScents
237	propan-1-amine	C(CC)N	107-10-8	1	GoodScents
238	prop-2-en-1-ol	C(C=C)O	107-18-6	1	GoodScents
239	prop-2-yn-1-ol	C(C#C)O	107-19-7	1	GoodScents
240	methyl formate	C(=O)OC	107-31-3	1	GoodScents
241	3,7-dimethyloctane-1,7-diol	CC(CCO)CCCC(C)(O)C	107-74-4	1	GoodScents
242	7-hydroxy-3,7-dimethyloctanal	OC(CCCC(CC=O)C)(C)C	107-75-5	1	GoodScents
243	3-methylbutan-1-amine	CC(CCN)C	107-85-7	1	GoodScents
244	3-methylbut-2-enal	CC(=CC=O)C	107-86-8	1	GoodScents
245	pentan-2-one	CC(CCC)=O	107-87-9	1	GoodScents
246	butanoic acid	C(CCC)(=O)O	107-92-6	1	GoodScents
247	(E)-but-2-enoic acid	C(\C=C\C)(=O)O	107-93-7	1	GoodScents
248	3-sulfanylpropanoic acid	SCCC(=O)O	107-96-0	1	GoodScents
249	prop-2-enyl 4-oxopentanoate	O=C(CCC(=O)OCC=C)C	1070-35-5	1	GoodScents
250	1-(1H-pyrrol-2-yl)ethanone	N1C(=CC=C1)C(C)=O	1072-83-9	1	GoodScents
251	5-ethenyl-5-methyloxolan-2-one	C(=C)C1(CCC(O1)=O)C	1073-11-6	1	GoodScents
252	1-(1H-pyrrol-2-yl)propan-1-one	N1C(=CC=C1)C(CC)=O	1073-26-3	1	GoodScents
253	2-methylsulfanylphenol	CSC1=C(C=CC=C1)O	1073-29-6	1	GoodScents
254	2-methoxy-4-methyl-1-propan-2-ylbenzene	COC1=C(C=CC(=C1)C)C(C)C	1076-56-8	1	GoodScents
255	oct-1-en-3-yl propanoate	C(CC)(=O)OC(C=C)CCCCC	107697-91-6	1	GoodScents
256	4,7,7-trimethylspiro[bicyclo[2.2.1]heptane-2,1'-cyclopentane]-3-one	CC12C(C3(CCCC3)C(CC1)C2(C)C)=O	107715-18-4	1	GoodScents
257	(5R)-5-butyloxolan-2-one	C(CCC)[C@@H]1CCC(O1)=O	107797-24-0	1	GoodScents
258	(5S)-5-butyloxolan-2-one	C(CCC)[C@H]1CCC(O1)=O	107797-25-1	1	GoodScents
259	(5R)-5-hexyloxolan-2-one	C(CCCCC)[C@@H]1CCC(O1)=O	107797-26-2	1	GoodScents
260	(5S)-5-hexyloxolan-2-one	C(CCCCC)[C@H]1CCC(O1)=O	107797-27-3	1	GoodScents
261	(E)-3,3-dimethyl-5-(2,2,3-trimethyl-3-cyclopenten-1-yl)-4-penten-2-ol	CC(C(C)O)(\C=C\C1C(C(=CC1)C)(C)C)C	107898-54-4	1	GoodScents
262	[(1S,5R)-6,6-dimethylbicyclo[3.1.1]hept-2-en-2-yl]methyl acetate	C(C)(=O)OCC=1[C@@H]2C([C@H](CC1)C2)(C)C	1079-01-2	1	GoodScents
263	4-methylpentan-2-one	CC(CC(C)=O)C	108-10-1	1	GoodScents
264	4-methylpentan-2-ol	CC(CC(C)O)C	108-11-2	1	GoodScents
265	propan-2-yl acetate	C(C)(=O)OC(C)C	108-21-4	1	GoodScents
266	prop-1-en-2-yl acetate	C(C)(=O)OC(=C)C	108-22-5	1	GoodScents
267	5-methyloxolan-2-one	CC1CCC(O1)=O	108-29-2	1	GoodScents
268	3-methylphenol	CC=1C=C(C=CC1)O	108-39-4	1	GoodScents
269	benzene-1,3-diol	C1(=CC(=CC=C1)O)O	108-46-3	1	GoodScents
270	2,4-dimethylpyridine	CC1=NC=CC(=C1)C	108-47-4	1	GoodScents
271	2,6-dimethylpyridine	CC1=NC(=CC=C1)C	108-48-5	1	GoodScents
272	2,6-dimethylpyrazine	CC1=NC(=CN=C1)C	108-50-9	1	GoodScents
273	ethyl 3-methylbutanoate	CC(CC(=O)OCC)C	108-64-5	1	GoodScents
274	2,6-dimethylheptan-4-ol	CC(C)CC(CC(C)C)O	108-82-7	1	GoodScents
275	2,6-dimethylheptan-4-one	CC(C)CC(CC(C)C)=O	108-83-8	1	GoodScents
276	4-methylpentan-2-yl acetate	C(C)(=O)OC(C)CC(C)C	108-84-9	1	GoodScents
277	cyclohexanol	C1(CCCCC1)O	108-93-0	1	GoodScents
278	cyclohexanone	C1(CCCCC1)=O	108-94-1	1	GoodScents
279	phenol	C1(=CC=CC=C1)O	108-95-2	1	GoodScents
280	benzenethiol	C1(=CC=CC=C1)S	108-98-5	1	GoodScents
281	(E)-4-(4-hydroxy-3-methoxyphenyl)but-3-en-2-one	OC1=C(C=C(C=C1)/C=C/C(C)=O)OC	1080-12-2	1	GoodScents
282	(5-methyl-2-propan-2-ylcyclohexyl) 3-hydroxybutanoate	OC(CC(=O)OC1C(CCC(C1)C)C(C)C)C	108766-16-1	1	GoodScents
283	(6R)-6-hexyloxan-2-one	C(CCCCC)[C@@H]1CCCC(O1)=O	108861-12-7	1	GoodScents
284	(6S)-6-hexyloxan-2-one	C(CCCCC)[C@H]1CCCC(O1)=O	108861-13-8	1	GoodScents
285	(6S)-6-heptyloxan-2-one	C(CCCCCC)[C@H]1CCCC(O1)=O	108943-47-1	1	GoodScents
286	2-methylpiperidine	CC1NCCCC1	109-05-7	1	GoodScents
287	2-methylpyridine	CC1=NC=CC=C1	109-06-8	1	GoodScents
288	2-methylpyrazine	CC1=NC=CN=C1	109-08-0	1	GoodScents
289	octyl 2-methylpropanoate	CC(C(=O)OCCCCCCCC)C	109-15-9	1	GoodScents
290	butyl 3-methylbutanoate	CC(CC(=O)OCCCC)C	109-19-3	1	GoodScents
291	[(3E)-3,7-dimethylocta-3,6-dienyl] 3-methylbutanoate	CC(CC(=O)OCC\C(=C\CC=C(C)C)\C)C	109-20-6	1	GoodScents
292	butyl butanoate	C(CCC)(=O)OCCCC	109-21-7	1	GoodScents
293	3-methylbutyl heptanoate	C(CCCCCC)(=O)OCCC(C)C	109-25-1	1	GoodScents
294	1-oxacycloheptadecan-2-one	O1C(CCCCCCCCCCCCCCC1)=O	109-29-5	1	GoodScents
295	butyl undec-10-enoate	C(CCCCCCCCC=C)(=O)OCCCC	109-42-2	1	GoodScents
297	hex-5-en-2-one	CC(CCC=C)=O	109-49-9	1	GoodScents
298	pentanoic acid	C(CCCC)(=O)O	109-52-4	1	GoodScents
299	propyl acetate	C(C)(=O)OCCC	109-60-4	1	GoodScents
300	butan-1-amine	C(CCC)N	109-73-9	1	GoodScents
301	butane-1-thiol	C(CCC)S	109-79-5	1	GoodScents
302	propane-1,3-dithiol	C(CCS)S	109-80-8	1	GoodScents
303	N-ethylethanamine	C(C)NCC	109-89-7	1	GoodScents
304	ethyl formate	C(=O)OCC	109-94-4	1	GoodScents
305	ethyl nitrite	N(=O)OCC	109-95-5	1	GoodScents
306	1H-pyrrole	N1C=CC=C1	109-97-7	1	GoodScents
307	(E)-non-3-enal	C(C\C=C\CCCCC)=O	109351-28-2	1	GoodScents
308	3-(furan-2-ylmethyldisulfanyl)-2-methylfuran	O1C(=CC=C1)CSSC1=C(OC=C1)C	109537-55-5	1	GoodScents
309	2-hydroxy-3,4,5-trimethylcyclopent-2-en-1-one	OC=1C(C(C(C1C)C)C)=O	109682-87-3	1	GoodScents
310	thiolane	S1CCCC1	110-01-0	1	GoodScents
311	thiophene	S1C=CC=C1	110-02-1	1	GoodScents
312	2,5-dimethylhexane-2,5-diol	CC(C)(CCC(C)(O)C)O	110-03-2	1	GoodScents
313	2-methylpropyl acetate	C(C)(=O)OCC(C)C	110-19-0	1	GoodScents
314	butyl tetradecanoate	C(CCCCCCCCCCCCC)(=O)OCCCC	110-36-1	1	GoodScents
315	ethyl decanoate	C(CCCCCCCCC)(=O)OCC	110-38-3	1	GoodScents
316	octyl butanoate	C(CCC)(=O)OCCCCCCCC	110-39-4	1	GoodScents
317	diethyl decanedioate	C(CCCCCCCCC(=O)OCC)(=O)OCC	110-40-7	1	GoodScents
318	2-methylundecanal	CC(C=O)CCCCCCCCC	110-41-8	1	GoodScents
319	(2R)-2-methylundecanal	C[C@@H](C=O)CCCCCCCCC	110-41-8 (R)	1	GoodScents
320	(2S)-2-methylundecanal	C[C@H](C=O)CCCCCCCCC	110-41-8 (S)	1	GoodScents
321	methyl decanoate	C(CCCCCCCCC)(=O)OC	110-42-9	1	GoodScents
322	heptan-2-one	CC(CCCCC)=O	110-43-0	1	GoodScents
323	3-methylbutyl formate	C(=O)OCCC(C)C	110-45-2	1	GoodScents
324	pentan-1-amine	C(CCCC)N	110-58-7	1	GoodScents
325	butane-1,4-diamine	C(CCCN)N	110-60-1	1	GoodScents
326	pentanal	C(CCCC)=O	110-62-3	1	GoodScents
327	pentane-1-thiol	C(CCCC)S	110-66-7	1	GoodScents
328	propyl formate	C(=O)OCCC	110-74-7	1	GoodScents
329	ethyldisulfanylethane	C(C)SSCC	110-81-6	1	GoodScents
330	piperazine	N1CCNCC1	110-85-0	1	GoodScents
331	pyridine	N1=CC=CC=C1	110-86-1	1	GoodScents
332	piperidine	N1CCCCC1	110-89-4	1	GoodScents
335	(7E,9E,11E,13E)-pentadeca-7,9,11,13-tetraen-1-ol	C(CCCCC\C=C\C=C\C=C\C=C\C)O	11031-45-1	1	GoodScents
336	(2,3-dimethyl-1-prop-1-en-2-yl-6-bicyclo[2.2.1]hept-2-enyl)methanol	CC=1C2(C(CC(C1C)C2)CO)C(=C)C	110458-85-0	1	GoodScents
337	2-methyl-3-[(E)-pent-2-enyl]cyclopent-2-en-1-one	CC=1C(CCC1C\C=C\CC)=O	11050-62-7	1	GoodScents
338	2-ethyl-4-(hydroxymethyl)furan-3-one	C(C)C1OC=C(C1=O)CO	110516-60-4	1	GoodScents
339	methyl octanoate	C(CCCCCCC)(=O)OC	111-11-5	1	GoodScents
340	methyl oct-2-ynoate	C(C#CCCCCC)(=O)OC	111-12-6	1	GoodScents
341	octan-2-one	CC(CCCCCC)=O	111-13-7	1	GoodScents
342	heptanoic acid	C(CCCCCC)(=O)O	111-14-8	1	GoodScents
343	hexan-1-amine	C(CCCCC)N	111-26-2	1	GoodScents
344	hexan-1-ol	C(CCCCC)O	111-27-3	1	GoodScents
345	hexa-2,4-dien-1-ol	C(C=CC=CC)O	111-28-4	1	GoodScents
346	hexane-1-thiol	C(CCCCC)S	111-31-9	1	GoodScents
347	2-prop-2-enoxyethanol	C(C=C)OCCO	111-45-5	1	GoodScents
348	1-propylsulfanylpropane	C(CC)SCCC	111-47-7	1	GoodScents
349	acetyloxyethyl acetate	C(C)(=O)OCCOC(C)=O	111-55-7	1	GoodScents
350	ethyl octadecanoate	C(CCCCCCCCCCCCCCCCC)(=O)OCC	111-61-5	1	GoodScents
351	ethyl (Z)-octadec-9-enoate	C(CCCCCCC\C=C/CCCCCCCC)(=O)OCC	111-62-6	1	GoodScents
352	octane	CCCCCCCC	111-65-9	1	GoodScents
353	heptan-1-ol	C(CCCCCC)O	111-70-6	1	GoodScents
354	heptanal	C(CCCCCC)=O	111-71-7	1	GoodScents
355	methyl non-2-enoate	C(C=CCCCCCC)(=O)OC	111-79-5	1	GoodScents
356	methyl non-2-ynoate	C(C#CCCCCCC)(=O)OC	111-80-8	1	GoodScents
357	methyl undec-10-enoate	C(CCCCCCCCC=C)(=O)OC	111-81-9	1	GoodScents
358	methyl dodecanoate	C(CCCCCCCCCCC)(=O)OC	111-82-0	1	GoodScents
359	nonane	CCCCCCCCC	111-84-2	1	GoodScents
360	octan-1-ol	C(CCCCCCC)O	111-87-5	1	GoodScents
361	octane-1-thiol	C(CCCCCCC)S	111-88-6	1	GoodScents
362	1-propylsulfonylsulfanylpropane	C(CC)S(=O)(=O)SCCC	1113-13-9	1	GoodScents
363	(6E,10E)-3,7,11,15-tetramethylhexadeca-1,6,10,14-tetraen-3-ol	CC(C=C)(CC\C=C(\CC\C=C(\CCC=C(C)C)/C)/C)O	1113-21-9	1	GoodScents
364	3-hydroxy-2-oxopropanoic acid	OCC(C(=O)O)=O	1113-60-6	1	GoodScents
365	2-methylbut-2-enal	CC(C=O)=CC	1115-11-3	1	GoodScents
366	[(3S)-3-amino-3-carboxypropyl](dimethyl)sulfonium chloride	[Cl-].N[C@@H](CC[S+](C)C)C(=O)O	1115-84-0	1	GoodScents
367	hexyl octanoate	C(CCCCCCC)(=O)OCCCCCC	1117-55-1	1	GoodScents
368	hexyl pentanoate	C(CCCC)(=O)OCCCCCC	1117-59-5	1	GoodScents
369	(3R)-3,7-dimethyloct-6-en-1-ol	C[C@@H](CCO)CCC=C(C)C	1117-61-9	1	GoodScents
370	ethyl oct-3-enoate	C(CC=CCCCC)(=O)OCC	1117-65-3	1	GoodScents
371	2-[[3-(1,3-benzodioxol-5-yl)-2-methylpropylidene]amino]benzoate	O1COC2=C1C=CC(=C2)CC(C=NC2=C(C(=O)[O-])C=CC=C2)C	111753-60-7	1	GoodScents
372	methyl 2-[[3-(4-methoxyphenyl)-2-methylpropylidene]amino]benzoate	COC1=CC=C(C=C1)CC(C=NC1=C(C(=O)OC)C=CC=C1)C	111753-62-9	1	GoodScents
373	3,7-dimethylocta-1,6-dien-3-yl 3-methylbutanoate	CC(CC(=O)OC(C=C)(CCC=C(C)C)C)C	1118-27-0	1	GoodScents
374	(2-methyl-6-methylideneoct-7-en-2-yl) acetate	C(C)(=O)OC(C)(CCCC(C=C)=C)C	1118-39-4	1	GoodScents
375	(12Z)-1-oxacyclohexadec-12-en-2-one	O1C(CCCCCCCCC\C=C/CCC1)=O	111879-79-9	1	GoodScents
376	(12E)-1-oxacyclohexadec-12-en-2-one	O1C(CCCCCCCCC\C=C\CCC1)=O	111879-80-2	1	GoodScents
377	(13Z)-1-oxacyclohexadec-13-en-2-one	O1C(CCCCCCCCCC\C=C/CC1)=O	111879-81-3	1	GoodScents
378	hexyl heptanoate	C(CCCCCC)(=O)OCCCCCC	1119-06-8	1	GoodScents
379	dimethyl pentanedioate	C(CCCC(=O)OC)(=O)OC	1119-40-0	1	GoodScents
380	hept-3-en-2-one	CC(C=CCCC)=O	1119-44-4	1	GoodScents
381	nonanoic acid	C(CCCCCCCC)(=O)O	112-05-0	1	GoodScents
382	heptyl acetate	C(C)(=O)OCCCCCCC	112-06-1	1	GoodScents
383	2-butoxyethyl acetate	C(C)(=O)OCCOCCCC	112-07-2	1	GoodScents
384	undecan-2-one	CC(CCCCCCCCC)=O	112-12-9	1	GoodScents
385	octyl acetate	C(C)(=O)OCCCCCCCC	112-14-1	1	GoodScents
386	decyl acetate	C(C)(=O)OCCCCCCCCCC	112-17-4	1	GoodScents
387	undec-10-enyl acetate	C(C)(=O)OCCCCCCCCCC=C	112-19-6	1	GoodScents
388	heptyl formate	C(=O)OCCCCCCC	112-23-2	1	GoodScents
389	decan-1-ol	C(CCCCCCCCC)O	112-30-1	1	GoodScents
390	decanal	C(CCCCCCCCC)=O	112-31-2	1	GoodScents
391	octyl formate	C(=O)OCCCCCCCC	112-32-3	1	GoodScents
392	undecanoic acid	C(CCCCCCCCCC)(=O)O	112-37-8	1	GoodScents
393	undec-10-enoic acid	C(CCCCCCCCC=C)(=O)O	112-38-9	1	GoodScents
394	methyl hexadecanoate	C(CCCCCCCCCCCCCCC)(=O)OC	112-39-0	1	GoodScents
395	undecan-1-ol	C(CCCCCCCCCC)O	112-42-5	1	GoodScents
396	undec-10-en-1-ol	C(CCCCCCCCC=C)O	112-43-6	1	GoodScents
397	undecanal	C(CCCCCCCCCC)=O	112-44-7	1	GoodScents
398	undec-10-enal	C(CCCCCCCCC=C)=O	112-45-8	1	GoodScents
399	dodecan-1-ol	C(CCCCCCCCCCC)O	112-53-8	1	GoodScents
400	dodecanal	C(CCCCCCCCCCC)=O	112-54-9	1	GoodScents
401	dodecane-1-thiol	C(CCCCCCCCCCC)S	112-55-0	1	GoodScents
402	methyl octadecanoate	C(CCCCCCCCCCCCCCCCC)(=O)OC	112-61-8	1	GoodScents
403	methyl (Z)-octadec-9-enoate	C(CCCCCCC\C=C/CCCCCCCC)(=O)OC	112-62-9	1	GoodScents
404	methyl (9Z,12Z)-octadeca-9,12-dienoate	C(CCCCCCC\C=C/C\C=C/CCCCC)(=O)OC	112-63-0	1	GoodScents
405	dodecyl acetate	C(C)(=O)OCCCCCCCCCCCC	112-66-3	1	GoodScents
406	tetradecan-1-ol	C(CCCCCCCCCCCCC)O	112-72-1	1	GoodScents
407	(Z)-octadec-9-enoic acid	C(CCCCCCC\C=C/CCCCCCCC)(=O)O	112-80-1	1	GoodScents
408	1-pyridin-2-ylethanone	N1=C(C=CC=C1)C(C)=O	1122-62-9	1	GoodScents
409	2-phenylpropan-1-ol	C1(=CC=CC=C1)C(CO)C	1123-85-9	1	GoodScents
410	2,3,5,6-tetramethylpyrazine	CC1=NC(=C(N=C1C)C)C	1124-11-4	1	GoodScents
411	4-methyl-1-propan-2-ylbicyclo[3.1.0]hexan-3-one	CC1C(CC2(CC12)C(C)C)=O	1125-12-8	1	GoodScents
412	2,6,6-trimethylcyclohex-2-ene-1,4-dione	CC=1C(C(CC(C1)=O)(C)C)=O	1125-21-9	1	GoodScents
413	dimethoxymethylbenzene	COC(OC)C1=CC=CC=C1	1125-88-8	1	GoodScents
414	butoxybenzene	C(CCC)OC1=CC=CC=C1	1126-79-0	1	GoodScents
415	3-methyl-2-pentylcyclopent-2-en-1-one	CC1=C(C(CC1)=O)CCCCC	1128-08-1	1	GoodScents
416	cyclohexyl 2-methylpropanoate	CC(C(=O)OC1CCCCC1)C	1129-47-1	1	GoodScents
417	3-cyclohexylpropyl formate	C(=O)OCCCC1CCCCC1	1129-67-5	1	GoodScents
418	2-hexylpyridine	C(CCCCC)C1=NC=CC=C1	1129-69-7	1	GoodScents
419	1-(3,4-dimethoxyphenyl)ethanone	COC=1C=C(C=CC1OC)C(C)=O	1131-62-0	1	GoodScents
420	3-methylnonane-2,4-dione	CC(C(C)=O)C(CCCCC)=O	113486-29-6	1	GoodScents
421	(2S)-1,3,4,5,6,7-hexahydro-1,1,5,5-tetramethyl-2H-2,4a-methanonaphthalene	CC1([C@H]2CCC3(C(CCC=C13)(C)C)C2)C	1135-66-6	1	GoodScents
424	(2,5-dimethyl-4-oxofuran-3-yl) butanoate	C(CCC)(=O)OC1=C(OC(C1=O)C)C	114099-96-6	1	GoodScents
425	2-(4-methyl-1-cyclohex-3-enyl)propan-2-yl 3-methylbutanoate	CC(CC(=O)OC(C)(C)C1CC=C(CC1)C)C	1142-85-4	1	GoodScents
426	3,8-dimethyl-5-propan-2-yl-2,4a,5,6,7,8-hexahydronaphthalen-2-ol	CC=1C(C=C2C(CCC(C2C1)C(C)C)C)O	114791-16-1	1	GoodScents
427	2-methylbut-3-en-2-ol	CC(C)(C=C)O	115-18-4	1	GoodScents
429	3,7-dimethylocta-1,6-dien-3-yl acetate	C(C)(=O)OC(C=C)(CCC=C(C)C)C	115-95-7	1	GoodScents
430	3,7-dimethylocta-1,6-dien-3-yl formate	C(=O)OC(C=C)(CCC=C(C)C)C	115-99-1	1	GoodScents
431	(3R,5S,8R,9S,10S,13R,14S)-10,13-dimethyl-2,3,4,5,6,7,8,9,11,12,14,15-dodecahydro-1H-cyclopenta[a]phenanthren-3-ol	C[C@]12[C@H]3CC[C@@]4(C=CC[C@H]4[C@@H]3CC[C@H]2C[C@@H](CC1)O)C	1153-51-1	1	GoodScents
432	(2-hydroxy-2-phenylethyl) butanoate	C(CCC)(=O)OCC(C1=CC=CC=C1)O	115482-83-2	1	GoodScents
433	(2-tert-butyl-4-methylcyclohexyl) acetate	C(C)(=O)OC1C(CC(CC1)C)C(C)(C)C	115724-27-1	1	GoodScents
434	3,3,5-trimethylcyclohexan-1-ol	CC1(CC(CC(C1)C)O)C	116-02-9	1	GoodScents
435	1-hydroxypropan-2-one	OCC(C)=O	116-09-6	1	GoodScents
436	2,6,6-trimethylcyclohexa-1,3-diene-1-carbaldehyde	CC1=C(C(CC=C1)(C)C)C=O	116-26-7	1	GoodScents
437	2-methylbutanoic acid	CC(C(=O)O)CC	116-53-0	1	GoodScents
438	1,1,3,3,5-pentamethyl-4,6-dinitro-2H-indene	CC1(CC(C2=C(C(=C(C=C12)[N+](=O)[O-])C)[N+](=O)[O-])(C)C)C	116-66-5	1	GoodScents
439	2,4-dimethyl-6,7,8,8a-tetrahydro-4H-pyrrolo[2,1-d][1,3,5]dithiazine	CC1SC(N2C(S1)CCC2)C	116505-60-3	1	GoodScents
440	undeca-1,3,5,7-tetraene	C=CC=CC=CC=CCCC	116963-97-4	1	GoodScents
441	(4,8-dimethyl-2-propan-2-ylidene-3,3a,4,5,6,8a-hexahydro-1H-azulen-6-yl) acetate	C(C)(=O)OC1CC(C2CC(CC2C(=C1)C)=C(C)C)C	117-98-6	1	GoodScents
442	3-(ethylsulfanyl)butan-1-ol	C(C)SC(CCO)C	117013-33-9	1	GoodScents
443	5-butan-2-yl-2-(2,4-dimethyl-1-cyclohex-3-enyl)-5-methyl-1,3-dioxane	CC(CC)C1(COC(OC1)C1C(C=C(CC1)C)C)C	117933-89-8	1	GoodScents
444	phenyl 2-hydroxybenzoate	OC1=C(C(=O)OC2=CC=CC=C2)C=CC=C1	118-55-8	1	GoodScents
445	benzyl 2-hydroxybenzoate	OC1=C(C(=O)OCC2=CC=CC=C2)C=CC=C1	118-58-1	1	GoodScents
446	2-ethylhexyl 2-hydroxybenzoate	OC1=C(C(=O)OCC(CCCC)CC)C=CC=C1	118-60-5	1	GoodScents
447	ethyl 2-hydroxybenzoate	OC1=C(C(=O)OCC)C=CC=C1	118-61-6	1	GoodScents
448	(1R,4Z,9S)-4,11,11-trimethyl-8-methylidenebicyclo[7.2.0]undec-4-ene	C/C=1/CC[C@H]2C(C[C@@H]2C(CC\C1)=C)(C)C	118-65-0	1	GoodScents
449	3-hydroxy-2-methylpyran-4-one	OC1=C(OC=CC1=O)C	118-71-8	1	GoodScents
450	2,6-dimethylbenzenethiol	CC1=C(C(=CC=C1)C)S	118-72-9	1	GoodScents
451	1-(2-hydroxyphenyl)ethanone	OC1=C(C=CC=C1)C(C)=O	118-93-4	1	GoodScents
452	2-cyclododecylpropan-1-ol	C1(CCCCCCCCCCC1)C(CO)C	118562-73-5	1	GoodScents
453	2-methylheptanoic acid	CC(C(=O)O)CCCCC	1188-02-9	1	GoodScents
454	methyl (2E)-3,7-dimethylocta-2,6-dienoate	C\C(=C/C(=O)OC)\CCC=C(C)C	1189-09-9	1	GoodScents
455	methyl 2-hydroxybenzoate	OC1=C(C(=O)OC)C=CC=C1	119-36-8	1	GoodScents
456	2-hydroxy-1,2-diphenylethanone	OC(C(=O)C1=CC=CC=C1)C1=CC=CC=C1	119-53-9	1	GoodScents
457	diphenylmethanone	C1(=CC=CC=C1)C(=O)C1=CC=CC=C1	119-61-9	1	GoodScents
458	isoquinoline	C1=NC=CC2=CC=CC=C12	119-65-3	1	GoodScents
459	chroman-2-one	O1C(CCC2=CC=CC=C12)=O	119-84-6	1	GoodScents
461	butane-1,4-dithiol	C(CCCS)S	1191-08-8	1	GoodScents
462	3-methylbut-2-enyl acetate	C(C)(=O)OCC=C(C)C	1191-16-8	1	GoodScents
463	hexane-1,6-dithiol	C(CCCCCS)S	1191-43-1	1	GoodScents
464	octane-1,8-dithiol	C(CCCCCCCS)S	1191-62-4	1	GoodScents
465	1-(furan-2-yl)ethanone	O1C(=CC=C1)C(C)=O	1192-62-7	1	GoodScents
466	2,2,4-trimethyl-1,3-dioxolane	CC1(OCC(O1)C)C	1193-11-9	1	GoodScents
467	3-methylcyclohex-2-en-1-one	CC1=CC(CCC1)=O	1193-18-6	1	GoodScents
468	1-(5-methylfuran-2-yl)ethanone	CC1=CC=C(O1)C(C)=O	1193-79-9	1	GoodScents
469	1-methyl-4-prop-1-en-2-ylbenzene	CC1=CC=C(C=C1)C(=C)C	1195-32-0	1	GoodScents
470	6-methyl-3-prop-1-en-2-yl-7-oxabicyclo[4.1.0]heptane	CC12CCC(CC2O1)C(=C)C	1195-92-2	1	GoodScents
471	(1S,5S)-4,6,6-trimethylbicyclo[3.1.1]hept-3-en-2-one	CC1=CC([C@@H]2C([C@H]1C2)(C)C)=O	1196-01-6	1	GoodScents
472	(2R,5R)-5-methyl-2-propan-2-ylcyclohexan-1-one	C[C@@H]1CC[C@@H](C(C1)=O)C(C)C	1196-31-2	1	GoodScents
473	2-(4-methylphenyl)propan-2-ol	CC1=CC=C(C=C1)C(C)(C)O	1197-01-9	1	GoodScents
474	(1R,5R)-2-methyl-5-prop-1-en-2-ylcyclohex-2-en-1-ol	CC=1[C@@H](C[C@@H](CC1)C(=C)C)O	1197-06-4	1	GoodScents
475	(1R,5S)-2-methyl-5-prop-1-en-2-ylcyclohex-2-en-1-ol	CC=1[C@@H](C[C@H](CC1)C(=C)C)O	1197-07-5	1	GoodScents
476	4-propan-2-ylcyclohexa-1,3-diene-1-carbaldehyde	CC(C)C1=CC=C(CC1)C=O	1197-15-5	1	GoodScents
477	2-methoxy-1-phenylmethoxy-4-prop-1-enylbenzene	COC1=C(C=CC(=C1)C=CC)OCC1=CC=CC=C1	120-11-6	1	GoodScents
478	3,4-dimethoxybenzaldehyde	COC=1C=C(C=O)C=CC1OC	120-14-9	1	GoodScents
479	(2-methoxy-4-prop-1-enylphenyl) 2-phenylacetate	C1(=CC=CC=C1)CC(=O)OC1=C(C=C(C=C1)C=CC)OC	120-24-1	1	GoodScents
480	4-ethoxy-3-methoxybenzaldehyde	C(C)OC1=C(C=C(C=O)C=C1)OC	120-25-2	1	GoodScents
481	1-phenylethyl propanoate	C(CC)(=O)OC(C)C1=CC=CC=C1	120-45-6	1	GoodScents
482	2-methylpropyl benzoate	C(C1=CC=CC=C1)(=O)OCC(C)C	120-50-3	1	GoodScents
483	benzyl benzoate	C(C1=CC=CC=C1)(=O)OCC1=CC=CC=C1	120-51-4	1	GoodScents
484	1,3-benzodioxole-5-carbaldehyde	O1COC2=C1C=CC(=C2)C=O	120-57-0	1	GoodScents
485	5-prop-1-enyl-1,3-benzodioxole	C(=CC)C1=CC2=C(OCO2)C=C1	120-58-1	1	GoodScents
486	1H-indole	N1C=CC2=CC=CC=C12	120-72-9	1	GoodScents
487	cyclopentanone	C1(CCCC1)=O	120-92-3	1	GoodScents
488	1-methylpyrrolidine	CN1CCCC1	120-94-5	1	GoodScents
489	[(6S)-1,7,7-trimethyl-6-bicyclo[2.2.1]heptanyl] formate	C(=O)O[C@H]1CC2CCC1(C2(C)C)C	1200-67-5	1	GoodScents
490	(1R)-7-methyl-4-methylidene-1-propan-2-yl-2,3,4a,5,6,8a-hexahydro-1H-naphthalene	CC=1CCC2C(CC[C@@H](C2C1)C(C)C)=C	120021-96-7	1	GoodScents
491	3-(1,3-benzodioxol-5-yl)-2-methylpropanal	O1COC2=C1C=CC(=C2)CC(C=O)C	1205-17-0	1	GoodScents
492	(3-methoxy-2-methylpropyl)benzene	COCC(CC1=CC=CC=C1)C	120811-92-9	1	GoodScents
493	4,9,12,12-tetramethyl-5-oxatricyclo[8.2.0.04,6]dodecane	CC12CCC3C(CC3C(CCC2O1)C)(C)C	1209-61-6	1	GoodScents
494	3-ethoxy-4-hydroxybenzaldehyde	C(C)OC=1C=C(C=O)C=CC1O	121-32-4	1	GoodScents
495	4-hydroxy-3-methoxybenzaldehyde	OC1=C(C=C(C=O)C=C1)OC	121-33-5	1	GoodScents
496	4-hydroxy-3-methoxybenzoic acid	OC1=C(C=C(C(=O)O)C=C1)OC	121-34-6	1	GoodScents
497	ethyl 3-phenyloxirane-2-carboxylate	C1(=CC=CC=C1)C1C(O1)C(=O)OCC	121-39-1	1	GoodScents
498	N,N-diethylethanamine	C(C)N(CC)CC	121-44-8	1	GoodScents
499	1-(4-methoxyphenyl)propan-1-one	COC1=CC=C(C=C1)C(CC)=O	121-97-1	1	GoodScents
500	methyl 4-methoxybenzoate	COC1=CC=C(C(=O)OC)C=C1	121-98-2	1	GoodScents
501	methyl 2-[(1R,2R)-3-oxo-2-[(Z)-pent-2-enyl]cyclopentyl]acetate	O=C1[C@@H]([C@H](CC1)CC(=O)OC)C\C=C/CC	1211-29-6	1	GoodScents
502	4-methyl-2-(4-prop-1-en-2-ylcyclohexen-1-yl)-1,3-dioxolane	CC1OC(OC1)C1=CCC(CC1)C(=C)C	121199-28-8	1	GoodScents
503	(1'S,4'R,6'R)-2,2,4',7',7'-pentamethylspiro[1,3-dioxane-5,5'-bicyclo[4.1.0]heptane]	CC1(OCC2([C@@H](CC[C@@H]3C([C@H]23)(C)C)C)CO1)C	121251-68-1	1	GoodScents
504	diazanium sulfide	[NH3+](N)=S	12135-76-1	1	GoodScents
505	(2Z)-2-benzylideneheptanal	C(/C1=CC=CC=C1)=C(/C=O)\CCCCC	121734-22-3	1	GoodScents
506	1-(4-methylphenyl)ethanone	CC1=CC=C(C=C1)C(C)=O	122-00-9	1	GoodScents
507	4-propan-2-ylbenzaldehyde	CC(C)C1=CC=C(C=O)C=C1	122-03-2	1	GoodScents
508	(3-methylphenyl) 2-phenylacetate	C1(=CC=CC=C1)CC(=O)OC1=CC(=CC=C1)C	122-27-0	1	GoodScents
509	2-benzylideneheptanal	C(C1=CC=CC=C1)=C(C=O)CCCCC	122-40-7	1	GoodScents
510	butyl 2-phenylacetate	C1(=CC=CC=C1)CC(=O)OCCCC	122-43-0	1	GoodScents
511	3-phenylpropyl 2-phenylacetate	C1(=CC=CC=C1)CC(=O)OCCCC1=CC=CC=C1	122-44-1	1	GoodScents
512	octyl 2-phenylacetate	C1(=CC=CC=C1)CC(=O)OCCCCCCCC	122-45-2	1	GoodScents
513	(3-methylphenyl) acetate	C(C)(=O)OC1=CC(=CC=C1)C	122-46-3	1	GoodScents
514	4-(4-hydroxy-3-methoxyphenyl)butan-2-one	OC1=C(C=C(C=C1)CCC(C)=O)OC	122-48-5	1	GoodScents
515	4-phenylbut-3-en-2-one	C1(=CC=CC=C1)C=CC(C)=O	122-57-6	1	GoodScents
516	2-(phenoxy)acetic acid	O(C1=CC=CC=C1)CC(=O)O	122-59-8	1	GoodScents
517	benzyl propanoate	C(CC)(=O)OCC1=CC=CC=C1	122-63-4	1	GoodScents
518	2-methylpropyl 3-phenylprop-2-enoate	C1(=CC=CC=C1)C=CC(=O)OCC(C)C	122-67-8	1	GoodScents
519	3-phenylpropyl 3-phenylprop-2-enoate	C1(=CC=CC=C1)C=CC(=O)OCCCC1=CC=CC=C1	122-68-9	1	GoodScents
520	3-phenylprop-2-enyl 3-phenylprop-2-enoate	C1(=CC=CC=C1)C=CC(=O)OCC=CC1=CC=CC=C1	122-69-0	1	GoodScents
521	2-phenylethyl propanoate	C(CC)(=O)OCCC1=CC=CC=C1	122-70-3	1	GoodScents
522	3-phenylpropyl acetate	C(C)(=O)OCCCC1=CC=CC=C1	122-72-5	1	GoodScents
523	3-methylbutoxymethylbenzene	CC(CCOCC1=CC=CC=C1)C	122-73-6	1	GoodScents
524	3-phenylpropyl propanoate	C(CC)(=O)OCCCC1=CC=CC=C1	122-74-7	1	GoodScents
525	2-phenylacetaldehyde	C1(=CC=CC=C1)CC=O	122-78-1	1	GoodScents
526	phenyl acetate	C(C)(=O)OC1=CC=CC=C1	122-79-2	1	GoodScents
527	1-(4-methoxyphenyl)propan-2-one	COC1=CC=C(C=C1)CC(C)=O	122-84-9	1	GoodScents
528	(4-methoxyphenyl)methyl formate	C(=O)OCC1=CC=C(C=C1)OC	122-91-8	1	GoodScents
529	3-phenylpropan-1-ol	C1(=CC=CC=C1)CCCO	122-97-4	1	GoodScents
530	2-phenoxyethanol	O(C1=CC=CC=C1)CCO	122-99-6	1	GoodScents
531	1,3,4,6,7,8-hexahydro-4,6,6,7,8,8-hexamethylcyclopenta(g)-2-benzopyran	CC1COCC2=C1C=C1C(=C2)C(C(C1(C)C)C)(C)C	1222-05-5	1	GoodScents
533	(E,5S)-5-methylhept-2-en-4-one	C[C@H](C(/C=C/C)=O)CC	122440-59-9	1	GoodScents
534	2-heptylcyclopropanecarboxylic acid	C(CCCCCC)C1C(C1)C(=O)O	1225070-56-3	1	GoodScents
535	3-methylbutyl (E)-undec-6-enoate	C(CCCC\C=C\CCCC)(=O)OCCC(C)C	12262-03-2	1	GoodScents
536	6-tridecyloxan-2-one	C(CCCCCCCCCCCC)C1CCCC(O1)=O	1227-51-6	1	GoodScents
537	4-methyl-8-methylideneadamantan-2-ol	CC1C2C(C3C(C(CC1C3)C2)=C)O	122760-84-3	1	GoodScents
538	(4-methyl-8-methylidene-2-adamantyl) acetate	C(C)(=O)OC1C2C(C3CC(C(C1C3)C)C2)=C	122760-85-4	1	GoodScents
539	5-ethyl-2-methoxybicyclo[2.2.1]heptane	C(C)C1C2CC(C(C1)C2)OC	122795-41-9	1	GoodScents
540	1-(methyldisulfanyl)propan-2-one	CSSCC(C)=O	122861-78-3	1	GoodScents
541	4-ethylphenol	C(C)C1=CC=C(C=C1)O	123-07-9	1	GoodScents
542	4-hydroxybenzaldehyde	OC1=CC=C(C=O)C=C1	123-08-0	1	GoodScents
543	4-methoxybenzaldehyde	COC1=CC=C(C=O)C=C1	123-11-5	1	GoodScents
544	2-methylpentanal	CC(C=O)CCC	123-15-9	1	GoodScents
545	heptan-4-one	CCCC(CCC)=O	123-19-3	1	GoodScents
546	diethyl butanedioate	C(CCC(=O)OCC)(=O)OCC	123-25-1	1	GoodScents
547	ethyl nonanoate	C(CCCCCCCC)(=O)OCC	123-29-5	1	GoodScents
548	2,5-dimethylpyrazine	CC1=NC=C(N=C1)C	123-32-0	1	GoodScents
549	7-methyl-3-methylideneocta-1,6-diene	CC(=CCCC(C=C)=C)C	123-35-3	1	GoodScents
550	propanal	C(CC)=O	123-38-6	1	GoodScents
551	3-methylbutan-1-ol	CC(CCO)C	123-51-3	1	GoodScents
552	2,4,6-trimethyl-1,3,5-trioxane	CC1OC(OC(O1)C)C	123-63-7	1	GoodScents
553	ethyl hexanoate	C(CCCCC)(=O)OCC	123-66-0	1	GoodScents
554	prop-2-enyl hexanoate	C(CCCCC)(=O)OCC=C	123-68-2	1	GoodScents
555	(7Z)-17-oxacycloheptadec-7-en-1-one	C1(CCCCC\C=C/CCCCCCCCO1)=O	123-69-3	1	GoodScents
556	butanal	C(CCC)=O	123-72-8	1	GoodScents
557	pyrrolidine	N1CCCC1	123-75-1	1	GoodScents
558	4-oxopentanoic acid	O=C(CCC(=O)O)C	123-76-2	1	GoodScents
559	butyl acetate	C(C)(=O)OCCCC	123-86-4	1	GoodScents
560	3-methylbutyl acetate	C(C)(=O)OCCC(C)C	123-92-2	1	GoodScents
561	2,3-dihydroxypropyl octadecanoate	C(CCCCCCCCCCCCCCCCC)(=O)OCC(CO)O	123-94-4	1	GoodScents
563	octan-2-ol	CC(CCCCCC)O	123-96-6	1	GoodScents
564	2-[(2S,4aR)-4a,8-dimethyl-2,3,4,5,6,8a-hexahydro-1H-naphthalen-2-yl]propan-2-ol	C[C@]12CC[C@@H](CC2C(=CCC1)C)C(C)(C)O	123123-38-6	1	GoodScents
565	ethyl tetradecanoate	C(CCCCCCCCCCCCC)(=O)OCC	124-06-1	1	GoodScents
566	octanoic acid	C(CCCCCCC)(=O)O	124-07-2	1	GoodScents
567	methyl tetradecanoate	C(CCCCCCCCCCCCC)(=O)OC	124-10-7	1	GoodScents
568	octanenitrile	C(CCCCCCC)#N	124-12-9	1	GoodScents
569	octanal	C(CCCCCCC)=O	124-13-0	1	GoodScents
570	nonanal	C(CCCCCCCC)=O	124-19-6	1	GoodScents
571	tetradecanal	C(CCCCCCCCCCCCC)=O	124-25-4	1	GoodScents
572	(1R,4S,6R)-1,7,7-trimethylbicyclo[2.2.1]heptan-6-ol	C[C@]12CC[C@@H](C[C@H]1O)C2(C)C	124-76-5	1	GoodScents
573	(3E)-trideca-3,12-dienenitrile	C(C\C=C\CCCCCCCC=C)#N	124071-42-7	1	GoodScents
574	O-ethyl S-(1-methoxyhexan-3-yl) carbonothioate	C(OCC)(SC(CCOC)CCC)=O	1241905-19-0	1	GoodScents
575	(4R)-4-methylnonanoic acid	C[C@@H](CCC(=O)O)CCCCC	124918-65-6	1	GoodScents
576	[(1R,4S,6R)-1,7,7-trimethyl-6-bicyclo[2.2.1]heptanyl] acetate	C(C)(=O)O[C@@H]1C[C@@H]2CC[C@@]1(C2(C)C)C	125-12-2	1	GoodScents
577	3,7,11-trimethyldodeca-1,3,6,10-tetraene	CC(C=C)=CCC=C(CCC=C(C)C)C	125037-13-0	1	GoodScents
578	3-[3-(prop-1-en-2-yl)phenyl]butanal	C=C(C)C=1C=C(C=CC1)C(CC=O)C	125109-84-4	1	GoodScents
579	3-(3-propan-2-ylphenyl)butanal	CC(C)C=1C=C(C=CC1)C(CC=O)C	125109-85-5	1	GoodScents
580	(4R,5R)-2-hydroxy-3,4,5-trimethylcyclopent-2-en-1-one	OC=1C([C@@H]([C@H](C1C)C)C)=O	125476-23-5	1	GoodScents
581	(4S,5R)-2-hydroxy-3,4,5-trimethylcyclopent-2-en-1-one	OC=1C([C@@H]([C@@H](C1C)C)C)=O	125476-24-6	1	GoodScents
582	3,6-dimethyl-2,4,5,7a-tetrahydrobenzofuran	CC=1COC2C1CCC(=C2)C	125811-37-2	1	GoodScents
583	3,7-dimethylocta-1,6-dien-3-yl benzoate	C(C1=CC=CC=C1)(=O)OC(C=C)(CCC=C(C)C)C	126-64-7	1	GoodScents
584	(3S)-3,7-dimethylocta-1,6-dien-3-ol	C[C@@](C=C)(CCC=C(C)C)O	126-90-9	1	GoodScents
585	(3R)-3,7-dimethylocta-1,6-dien-3-ol	C[C@](C=C)(CCC=C(C)C)O	126-91-0	1	GoodScents
586	2-oxopropanoic acid	O=C(C(=O)O)C	127-17-3	1	GoodScents
587	(E)-4-(2,6,6-trimethyl-1-cyclohex-2-enyl)but-3-en-2-one	CC=1C(C(CCC1)(C)C)/C=C/C(C)=O	127-41-3	1	GoodScents
589	1-(2,6,6-trimethyl-1-cyclohexenyl)pent-1-en-3-one	CC1=C(C(CCC1)(C)C)C=CC(CC)=O	127-43-5	1	GoodScents
591	7,7-dimethyl-4-methylidenebicyclo[3.1.1]heptane	CC1(C2CCC(C1C2)=C)C	127-91-3	1	GoodScents
592	methyl (1RS,2SR)-3-oxo-2-pentylcyclopentane-1-carboxylate	O=C1C(C(CC1)C(=O)OC)CCCCC	1271488-66-4	1	GoodScents
593	isobutyl 3-methylsulfanylbutanoate	CSC(CC(=O)OCC(C)C)C	127931-21-9	1	GoodScents
594	2,6-ditert-butyl-4-methylphenol	C(C)(C)(C)C1=C(C(=CC(=C1)C)C(C)(C)C)O	128-37-0	1	GoodScents
595	2-(6,6-dimethylbicyclo[3.1.1]hept-2-en-2-yl)ethanol	CC1(C2CC=C(C1C2)CCO)C	128-50-7	1	GoodScents
596	2-(6,6-dimethylbicyclo[3.1.1]hept-2-en-2-yl)ethyl acetate	C(C)(=O)OCCC=1C2C(C(CC1)C2)(C)C	128-51-8	1	GoodScents
597	2-methyl-3-[(1,7,7-trimethylbicyclo[2.2.1]hept-2-yl)oxy]propan-1-ol	CC(CO)COC1C2(CCC(C1)C2(C)C)C	128119-70-0	1	GoodScents
598	(4R)-4-methyloctanoic acid	C[C@@H](CCC(=O)O)CCCC	128342-71-2	1	GoodScents
599	(4S)-4-methylnonanoic acid	C[C@H](CCC(=O)O)CCCCC	128342-72-3	1	GoodScents
600	3-(3-butyloxiran-2-yl)prop-2-enal	C(CCC)C1C(O1)C=CC=O	128386-31-2	1	GoodScents
601	[4-(1-acetyloxypropyl)phenyl] acetate	C(C)(=O)OC1=CC=C(C=C1)C(CC)OC(C)=O	129319-15-9	1	GoodScents
602	3-methyl-1-[1-(3-methylbutoxy)ethoxy]butane	CC(CCOC(C)OCCC(C)C)C	13002-09-0	1	GoodScents
603	2-methylheptan-3-one	CC(C)C(CCCC)=O	13019-20-0	1	GoodScents
604	dec-9-en-1-ol	C(CCCCCCCC=C)O	13019-22-2	1	GoodScents
605	[(Z)-non-3-enyl] acetate	C(C)(=O)OCC\C=C/CCCCC	13049-88-2	1	GoodScents
606	3-methyl-2-pentylcyclopentan-1-one	CC1C(C(CC1)=O)CCCCC	13074-63-0	1	GoodScents
607	2-hexylcyclopentan-1-one	C(CCCCC)C1C(CCC1)=O	13074-65-2	1	GoodScents
608	(E)-2-phenylhex-2-enenitrile	C1(=CC=CC=C1)/C(/C#N)=C\CCC	130786-09-3	1	GoodScents
609	(1,7,7-trimethyl-6-bicyclo[2.2.1]heptanyl) butanoate	C(CCC)(=O)OC1CC2CCC1(C2(C)C)C	13109-70-1	1	GoodScents
610	1,1-dibutoxypentane	C(CCC)OC(CCCC)OCCCC	13112-65-7	1	GoodScents
611	(2R)-4-methoxy-2,5-dimethylfuran-3-one	COC=1C([C@H](OC1C)C)=O	131222-76-9	1	GoodScents
612	(5S)-2,5-dimethyloxolane-3,4-dione	CC1O[C@H](C(C1=O)=O)C	131222-81-6	1	GoodScents
613	1-(2,3-dihydro-1H-pyrrol-5-yl)ethanone	N1CCC=C1C(C)=O	1314926-27-6	1	GoodScents
614	undeca-2,4-dienal	C(C=CC=CCCCCCC)=O	13162-46-4	1	GoodScents
615	4-ethylhept-6-en-3-one	C(C)C(C(CC)=O)CC=C	131671-56-2	1	GoodScents
616	1-(6-tert-butyl-1,1-dimethyl-2,3-dihydroinden-4-yl)ethanone	C(C)(C)(C)C1=CC(=C2CCC(C2=C1)(C)C)C(C)=O	13171-00-1	1	GoodScents
617	4-methyl-2-propyltetrahydro-2H-pyran-4-yl acetate	C(C)(=O)OC1(CC(OCC1)CCC)C	131766-73-9	1	GoodScents
618	2,4-dimethyl-2-(5,6,7,8-tetrahydro-5,5,8,8-tetramethyl-2-naphthalenyl)-1,3-dioxolane	CC1(OCC(O1)C)C1=CC=2C(CCC(C2C=C1)(C)C)(C)C	131812-67-4	1	GoodScents
619	4-(ethoxymethyl)-2-methoxyphenol	C(C)OCC1=CC(=C(C=C1)O)OC	13184-86-6	1	GoodScents
620	(Z)-4-phenylbut-3-ene-1,2,3-triol	C1(=CC=CC=C1)\C=C(\C(CO)O)/O	1319-88-6	1	GoodScents
621	(Z)-2-(2-ethoxy-2-oxoethyl)but-2-enedioate	C(C)OC(C/C(/C(=O)[O-])=C/C(=O)[O-])=O	1321-30-8	1	GoodScents
623	6,6-dimethylbicyclo[2.2.1]heptan-5-one	CC1(C(C2CCC1C2)=O)C	13211-15-9	1	GoodScents
624	4-(2-butenylidene)-3,5,5-trimethylcyclohex-2-en-1-one	C(C=CC)=C1C(=CC(CC1(C)C)=O)C	13215-88-8	1	GoodScents
625	3-acetyloxynonyl acetate; nonane-1,3-diol	C(CC(CCCCCC)O)O.C(C)(=O)OCCC(CCCCCC)OC(C)=O	1322-17-4	1	GoodScents
626	(E)-6,10-dimethylundec-3-en-2-one	CC(C/C=C/C(C)=O)CCCC(C)C	1322-58-3	1	GoodScents
628	octadecanoic acid; propane-1,2-diol	C(C(C)O)O.C(CCCCCCCCCCCCCCCCC)(=O)O	1323-39-3	1	GoodScents
630	2,6-dimethylheptan-2-ol	CC(C)(CCCC(C)C)O	13254-34-7	1	GoodScents
631	1,1-dimethoxynon-2-yne	COC(C#CCCCCCC)OC	13257-44-8	1	GoodScents
632	4-ethylheptanoic acid	C(C)C(CCC(=O)O)CCC	132735-95-6	1	GoodScents
633	2-phenylethyl 2-aminobenzoate	NC1=C(C(=O)OCCC2=CC=CC=C2)C=CC=C1	133-18-6	1	GoodScents
634	2,3-dihydroxybutanedioic acid	OC(C(=O)O)C(C(=O)O)O	133-37-9	0	GoodScents
635	(2E)-2-benzylideneheptanal	C(/C1=CC=CC=C1)=C(\C=O)/CCCCC	1331-92-6	1	GoodScents
636	ethyl 3-methylsulfanylpropanoate	CSCCC(=O)OCC	13327-56-5	1	GoodScents
637	(2-methylphenyl)methanediol; propane-1,2,3-triol	C(C(CO)O)O.CC1=C(C=CC=C1)C(O)O	1333-09-1	1	GoodScents
639	4-propan-2-ylquinoline	CC(C)C1=CC=NC2=CC=CC=C12	1333-53-5	1	GoodScents
640	4-(2-methylpropyl)quinoline	CC(CC1=CC=NC2=CC=CC=C12)C	1333-58-0	1	GoodScents
641	methyl furan-3-carboxylate	O1C=C(C=C1)C(=O)OC	1334-76-5	1	GoodScents
643	pentyl furan-2-carboxylate	O1C(=CC=C1)C(=O)OCCCCC	1334-82-3	1	GoodScents
644	3,6-dimethyl-5,6,7,7a-tetrahydro-4H-1-benzofuran-2-one	CC=1C(OC2C1CCC(C2)C)=O	13341-72-5	1	GoodScents
645	1-(4,5-dihydro-3H-pyrrol-2-yl)propan-1-one	N1=C(CCC1)C(CC)=O	133447-37-7	1	GoodScents
646	2-(3-propan-2-ylphenyl)acetaldehyde	CC(C)C=1C=C(C=CC1)CC=O	1335-44-0	1	GoodScents
648	2,4,6-trimethylcyclohex-3-ene-1-carbaldehyde	CC1C(C(CC(=C1)C)C)C=O	1335-66-6	1	GoodScents
649	3-cyclohexyl-2,2-dimethylpropan-1-ol	C1(CCCCC1)CC(CO)(C)C	13351-61-6	1	GoodScents
650	azanium hydroxide	[OH-].[NH4+]	1336-21-6	1	GoodScents
651	2-ethyl-5-methylpyrazine	C(C)C1=NC=C(N=C1)C	13360-64-0	1	GoodScents
652	3-ethyl-2,5-dimethylpyrazine	C(C)C=1C(=NC=C(N1)C)C	13360-65-1	1	GoodScents
653	undec-9-enal	C(CCCCCCCC=CC)=O	1337-83-3	1	GoodScents
654	[2-[(2R,3S,4R)-3,4-dihydroxyoxolan-2-yl]-2-hydroxyethyl] (Z)-octadec-9-enoate	C(CCCCCCC\C=C/CCCCCCCC)(=O)OCC(O)[C@H]1OC[C@H]([C@@H]1O)O	1338-43-8	1	GoodScents
655	1-(3-hydroxy-5-methylthiophen-2-yl)ethanone	OC1=C(SC(=C1)C)C(C)=O	133860-42-1	1	GoodScents
657	(5-methyl-2-propan-2-ylcyclohexyl) 2-aminobenzoate	NC1=C(C(=O)OC2C(CCC(C2)C)C(C)C)C=CC=C1	134-09-8	1	GoodScents
658	methyl 2-aminobenzoate	NC1=C(C(=O)OC)C=CC=C1	134-20-3	1	GoodScents
659	2-(3,8-dimethyl-1,2,3,4,5,6,7,8-octahydroazulen-5-yl)propan-2-yl acetate	C(C)(=O)OC(C)(C)C1CC=2C(CCC2C(CC1)C)C	134-28-1	1	GoodScents
660	4-hydroxy-3,5-dimethoxybenzaldehyde	OC1=C(C=C(C=O)C=C1OC)OC	134-96-3	1	GoodScents
661	(2R)-2-phenylpropanal	C1(=CC=CC=C1)[C@H](C=O)C	1340-11-0	1	GoodScents
662	3-(4-ethylphenyl)-2,2-dimethylpropanenitrile	C(C)C1=CC=C(C=C1)CC(C#N)(C)C	134123-93-6	1	GoodScents
663	(E)-hex-2-enoic acid	C(\C=C\CCC)(=O)O	13419-69-7	1	GoodScents
664	3-(3-hexyloxiran-2-yl)prop-2-enal	C(CCCCC)C1C(O1)C=CC=O	134346-43-3	1	GoodScents
665	3-(3-propyloxiran-2-yl)prop-2-enal	C(CC)C1C(O1)C=CC=O	134452-45-2	1	GoodScents
666	3,7,7-trimethylbicyclo[4.1.0]hept-3-ene	CC=1CC2C(C2CC1)(C)C	13466-78-9	1	GoodScents
667	(1S,5S,6R)-2,6-dimethyl-6-(4-methylpent-3-en-1-yl)bicyclo[3.1.1]hept-2-ene	CC=1[C@H]2[C@@]([C@@H](CC1)C2)(CCC=C(C)C)C	13474-59-4	1	GoodScents
668	trideca-3,12-dienenitrile	C(CC=CCCCCCCCC=C)#N	134769-33-8	1	GoodScents
669	4-methyl-2-(2-methylpropyl)oxane	CC1CC(OCC1)CC(C)C	13477-62-8	1	GoodScents
670	methyl non-3-enoate	C(CC=CCCCCC)(=O)OC	13481-87-3	1	GoodScents
671	2-tert-butylcyclohexan-1-ol	C(C)(C)(C)C1C(CCCC1)O	13491-79-7	1	GoodScents
672	furan-2-ylmethyl formate	C(=O)OCC=1OC=CC1	13493-97-5	1	GoodScents
673	3,4-dimethylcyclopentane-1,2-dione	CC1C(C(CC1C)=O)=O	13494-06-9	1	GoodScents
674	3,5-dimethylcyclopentane-1,2-dione	CC1C(C(C(C1)C)=O)=O	13494-07-0	1	GoodScents
675	3-ethylcyclopentane-1,2-dione	C(C)C1C(C(CC1)=O)=O	13494-08-1	1	GoodScents
676	2-methoxybenzaldehyde	COC1=C(C=O)C=CC=C1	135-02-4	1	GoodScents
677	6-propan-2-ylquinoline	CC(C)C=1C=C2C=CC=NC2=CC1	135-79-5	1	GoodScents
678	2-(diethoxymethyl)furan	C(C)OC(C=1OC=CC1)OCC	13529-27-6	1	GoodScents
679	methyl 3-methylsulfanylpropanoate	CSCCC(=O)OC	13532-18-8	1	GoodScents
680	(2E,4Z,7Z)-trideca-2,4,7-trienal	C(\C=C\C=C/C\C=C/CCCCC)=O	13552-96-0	1	GoodScents
682	(E,5R)-5-methylhept-2-en-4-one	C[C@@H](C(/C=C/C)=O)CC	135910-94-0	1	GoodScents
683	butyl benzoate	C(C1=CC=CC=C1)(=O)OCCCC	136-60-7	1	GoodScents
684	ethyl (E)-3-methylsulfanylprop-2-enoate	CS/C=C/C(=O)OCC	136115-65-6	1	GoodScents
685	2,4,5-trimethyl-1,3-thiazole	CC=1SC(=C(N1)C)C	13623-11-5	1	GoodScents
686	2-(5-methyl-5-vinyltetrahydro-2-furanyl)-2-propanol	CC1(CCC(O1)C(C)(C)O)C=C	1365-19-1	1	GoodScents
687	5-methylheptane-3,4-dione	CC(C(C(CC)=O)=O)CC	13678-56-3	1	GoodScents
688	1-methylsulfanylbutan-2-one	CSCC(CC)=O	13678-58-5	1	GoodScents
689	2-methyl-5-methylsulfanylfuran	CC=1OC(=CC1)SC	13678-59-6	1	GoodScents
690	furan-2-ylmethyl 3-methylbutanoate	CC(CC(=O)OCC=1OC=CC1)C	13678-60-9	1	GoodScents
691	2-(furan-2-ylmethylsulfanylmethyl)furan	O1C(=CC=C1)CSCC=1OC=CC1	13678-67-6	1	GoodScents
692	S-(furan-2-ylmethyl) ethanethioate	C(C)(SCC=1OC=CC1)=O	13678-68-7	1	GoodScents
693	1-thiophen-2-ylpropane-1,2-dione	S1C(=CC=C1)C(C(C)=O)=O	13678-69-8	1	GoodScents
694	2-(methoxymethyl)furan	COCC=1OC=CC1	13679-46-4	1	GoodScents
695	S-methyl furan-2-carbothioate	O1C(=CC=C1)C(SC)=O	13679-61-3	1	GoodScents
697	1-(3-methylthiophen-2-yl)ethanone	CC1=C(SC=C1)C(C)=O	13679-72-6	1	GoodScents
698	1-(5-methylthiophen-2-yl)ethanone	CC1=CC=C(S1)C(C)=O	13679-74-8	1	GoodScents
699	1-thiophen-2-ylpropan-1-one	S1C(=CC=C1)C(CC)=O	13679-75-9	1	GoodScents
700	1-(4-methyl-1,3-thiazol-2-yl)propan-1-one	CC=1N=C(SC1)C(CC)=O	13679-83-9	1	GoodScents
701	2-methylthiolan-3-one	CC1SCCC1=O	13679-85-1	1	GoodScents
702	2-ethenyl-2-methyl-5-prop-1-en-2-yloxolane	C(=C)C1(OC(CC1)C(=C)C)C	13679-86-2	1	GoodScents
703	3-sulfanylhexyl acetate	C(C)(=O)OCCC(CCC)S	136954-20-6	1	GoodScents
704	3-sulfanylhexyl butanoate	C(CCC)(=O)OCCC(CCC)S	136954-21-7	1	GoodScents
705	3-sulfanylhexyl hexanoate	C(CCCCC)(=O)OCCC(CCC)S	136954-22-8	1	GoodScents
706	3-acetylsulfanylhexyl acetate	C(C)(=O)OCCC(CCC)SC(C)=O	136954-25-1	1	GoodScents
707	2-(4-methyl-1,3-thiazol-5-yl)ethanol	CC=1N=CSC1CCO	137-00-8	1	GoodScents
708	2-heptylcyclopentan-1-one	C(CCCCCC)C1C(CCC1)=O	137-03-1	1	GoodScents
709	2-methylbenzenethiol	CC1=C(C=CC=C1)S	137-06-4	1	GoodScents
710	2-methylbutan-1-ol	CC(CO)CC	137-32-6	1	GoodScents
711	5-methylhexane-2,3-dione	CC(CC(C(C)=O)=O)C	13706-86-0	1	GoodScents
712	2-methylpentan-3-yl (E)-but-2-enoate	C(\C=C\C)(=O)OC(C(C)C)CC	1370711-06-0	1	GoodScents
713	5-methylquinoxaline	CC1=C2N=CC=NC2=CC=C1	13708-12-8	1	GoodScents
714	[(E,3S)-1-(2,6,6-trimethylcyclohexen-1-yl)pent-1-en-3-yl] acetate	C(C)(=O)O[C@H](/C=C/C1=C(CCCC1(C)C)C)CC	137085-37-1	1	GoodScents
715	4-(2,2-dimethyl-6-methylidenecyclohexyl)butan-2-one	CC1(C(C(CCC1)=C)CCC(C)=O)C	13720-12-2	1	GoodScents
716	(1R,2R,4S)-2-ethyl-1,3,3-trimethylbicyclo[2.2.1]heptan-2-ol	C(C)[C@]1([C@@]2(CC[C@H](C1(C)C)C2)C)O	137255-07-3	1	GoodScents
718	(4E,8E)-4,8,12-trimethyl-13-oxabicyclo[10.1.0]trideca-4,8-diene	C/C=1/CCC2OC2(CC/C=C(/CC/C1)\C)C	13786-79-3	1	GoodScents
719	4-prop-1-en-2-ylcyclohexane-1-carbaldehyde	C=C(C)C1CCC(CC1)C=O	137886-38-5	1	GoodScents
721	butyl 2-hydroxypropanoate	OC(C(=O)OCCCC)C	138-22-7	1	GoodScents
722	3,7-dimethyloct-7-enyl 2-methylpropanoate	CC(C(=O)OCCC(CCCC(=C)C)C)C	138-23-8	1	GoodScents
724	1-methyl-4-prop-1-en-2-ylcyclohexan-1-ol	CC1(CCC(CC1)C(=C)C)O	138-87-4	1	GoodScents
725	4-propan-2-ylbenzonitrile	CC(C)C1=CC=C(C#N)C=C1	13816-33-6	1	GoodScents
726	[cis-4-(propan-2-yl)cyclohexyl]methanol	CC(C)[C@H]1CC[C@H](CC1)CO	13828-37-0	1	GoodScents
727	1,3,3-trimethylbicyclo[2.2.1]hept-2-yl acetate	C(C)(=O)OC1C2(CCC(C1(C)C)C2)C	13851-11-1	1	GoodScents
728	3,7-dimethylocta-1,3,6-triene	CC(C=C)=CCC=C(C)C	13877-91-3	1	GoodScents
729	(4Z)-4,11,11-trimethyl-8-methylenebicyclo(7.2.0)undec-4-ene	C/C=1/CCC2C(CC2C(CC\C1)=C)(C)C	13877-93-5	1	GoodScents
730	methyl (E)-hex-3-enoate	C(C\C=C\CC)(=O)OC	13894-61-6	1	GoodScents
731	methyl (Z)-hex-3-enoate	C(C\C=C/CC)(=O)OC	13894-62-7	1	GoodScents
732	methyl (E)-hex-2-enoate	C(\C=C\CCC)(=O)OC	13894-63-8	1	GoodScents
733	1,3-di(propanoyloxy)propan-2-yl propanoate	C(CC)(=O)OC(COC(CC)=O)COC(CC)=O	139-45-7	1	GoodScents
734	3,7-dimethyloct-6-enyl 2-phenylacetate	C1(=CC=CC=C1)CC(=O)OCCC(CCC=C(C)C)C	139-70-8	1	GoodScents
735	3,4-dihydroxybenzaldehyde	OC=1C=C(C=O)C=CC1O	139-85-5	1	GoodScents
736	(3R)-hex-1-en-3-ol	C=C[C@@H](CCC)O	139164-92-4	1	GoodScents
737	2-ethylpyrazine	C(C)C1=NC=CN=C1	13925-00-3	1	GoodScents
738	2-ethyl-6-methylpyrazine	C(C)C1=NC(=CN=C1)C	13925-03-6	1	GoodScents
739	2-methyl-5-propan-2-ylpyrazine	CC1=NC=C(N=C1)C(C)C	13925-05-8	1	GoodScents
740	2-methyl-3-(2-methylpropyl)pyrazine	CC1=NC=CN=C1CC(C)C	13925-06-9	1	GoodScents
741	2-ethyl-3,5-dimethylpyrazine	C(C)C1=NC=C(N=C1C)C	13925-07-0	1	GoodScents
742	1-(2-tert-butylcyclohexyl)oxybutan-2-ol	C(C)(C)(C)C1C(CCCC1)OCC(CC)O	139504-68-0	1	GoodScents
743	butan-2-amine	CC(CC)N	13952-84-6	1	GoodScents
744	methyl 3-acetyloxy-2-methylbutanoate	C(C)(=O)OC(C(C(=O)OC)C)C	139564-42-4	1	GoodScents
745	ethyl 3-acetyloxy-2-methylbutanoate	C(C)(=O)OC(C(C(=O)OCC)C)C	139564-43-5	1	GoodScents
746	(E)-pent-2-enoic acid	C(\C=C\CC)(=O)O	13991-37-2	1	GoodScents
747	(E)-3-phenylprop-2-enoic acid	C1(=CC=CC=C1)/C=C/C(=O)O	140-10-3	1	GoodScents
748	benzyl acetate	C(C)(=O)OCC1=CC=CC=C1	140-11-4	1	GoodScents
749	benzyl dodecanoate	C(CCCCCCCCCCC)(=O)OCC1=CC=CC=C1	140-25-0	1	GoodScents
750	2-phenylethyl 3-methylbutanoate	CC(CC(=O)OCCC1=CC=CC=C1)C	140-26-1	1	GoodScents
751	3-phenylprop-2-enyl 3-methylbutanoate	CC(CC(=O)OCC=CC1=CC=CC=C1)C	140-27-2	1	GoodScents
752	(4-methylphenyl) acetate	C(C)(=O)OC1=CC=C(C=C1)C	140-39-6	1	GoodScents
753	1-methoxy-4-prop-2-enylbenzene	COC1=CC=C(C=C1)CC=C	140-67-0	1	GoodScents
754	ethyl prop-2-enoate	C(C=C)(=O)OCC	140-88-5	1	GoodScents
755	(2S,3S)-2-ethenyl-2,6,6-trimethyloxan-3-ol	C(=C)[C@@]1(OC(CC[C@@H]1O)(C)C)C	14009-71-3	1	GoodScents
756	6-ethenyl-2,2,6-trimethyloxan-3-ol	C(=C)C1(CCC(C(O1)(C)C)O)C	14049-11-7	1	GoodScents
758	(2S,5R)-5-methyl-2-propan-2-ylcyclohexan-1-one	C[C@@H]1CC[C@H](C(C1)=O)C(C)C	14073-97-3	1	GoodScents
760	diethyl but-2-enedioate	C(C=CC(=O)OCC)(=O)OCC	141-05-9	1	GoodScents
761	propyl pentanoate	C(CCCC)(=O)OCCC	141-06-0	1	GoodScents
762	3,7-dimethyloct-7-enyl formate	C(=O)OCCC(CCCC(=C)C)C	141-09-3	1	GoodScents
763	(3E,5E)-6,10-dimethylundeca-3,5,9-trien-2-one	C\C(=C/C=C/C(C)=O)\CCC=C(C)C	141-10-6	1	GoodScents
764	3,7-dimethyloct-7-enyl acetate	C(C)(=O)OCCC(CCCC(=C)C)C	141-11-7	1	GoodScents
765	[(2Z)-3,7-dimethylocta-2,6-dienyl] acetate	C(C)(=O)OC\C=C(/CCC=C(C)C)\C	141-12-8	1	GoodScents
766	2,6,10-trimethylundec-9-enal	CC(C=O)CCCC(CCC=C(C)C)C	141-13-9	1	GoodScents
767	3,7-dimethyloct-6-enyl propanoate	C(CC)(=O)OCCC(CCC=C(C)C)C	141-14-0	1	GoodScents
768	3,7-dimethyloct-7-enyl butanoate	C(CCC)(=O)OCCC(CCCC(=C)C)C	141-15-1	1	GoodScents
769	3,7-dimethyloct-6-enyl butanoate	C(CCC)(=O)OCCC(CCC=C(C)C)C	141-16-2	1	GoodScents
771	(2E)-3,7-dimethylocta-2,6-dienal	C\C(=C/C=O)\CCC=C(C)C	141-27-5	1	GoodScents
772	ethyl acetate	C(C)(=O)OCC	141-78-6	1	GoodScents
773	4-methylpent-3-en-2-one	CC(=CC(C)=O)C	141-79-7	1	GoodScents
774	8,8-dimethoxy-2,6-dimethyloctan-2-ol	COC(CC(CCCC(C)(O)C)C)OC	141-92-4	1	GoodScents
775	ethyl 3-oxobutanoate	O=C(CC(=O)OCC)C	141-97-9	1	GoodScents
776	1-methylsulfanylpropan-2-one	CSCC(C)=O	14109-72-9	1	GoodScents
777	oct-4-en-3-one	CCC(C=CCCC)=O	14129-48-7	1	GoodScents
778	3-(2-methylpropyl)pyridine	CC(CC=1C=NC=CC1)C	14159-61-6	1	GoodScents
779	5-methyl-2-sulfanyl-4-heptanone	CC(C(CC(C)S)=O)CC	1416051-88-1	1	GoodScents
780	methyldisulfanylbenzene	CSSC1=CC=CC=C1	14173-25-2	1	GoodScents
781	[2-[1-(3,3-dimethylcyclohexyl)ethoxy]-2-methylpropyl]propanoate	CC1(CC(CCC1)C(C)OC(COC(CC)=O)(C)C)C	141773-73-1	1	GoodScents
782	prop-2-enyl heptanoate	C(CCCCCC)(=O)OCC=C	142-19-8	1	GoodScents
783	octyl propanoate	C(CC)(=O)OCCCCCCCC	142-60-9	1	GoodScents
784	hexanoic acid	C(CCCCC)(=O)O	142-62-1	1	GoodScents
785	oxane	O1CCCCC1	142-68-7	1	GoodScents
786	butyl (Z)-octadec-9-enoate	C(CCCCCCC\C=C/CCCCCCCC)(=O)OCCCC	142-77-8	1	GoodScents
787	(2E,4E)-hexa-2,4-dienal	C(\C=C\C=C\C)=O	142-83-6	1	GoodScents
788	hexyl acetate	C(C)(=O)OCCCCCC	142-92-7	1	GoodScents
789	1,1-bis(ethylsulfanyl)ethane	C(C)SC(C)SCC	14252-42-7	1	GoodScents
790	3-[(Z)-hex-3-enoxy]propanenitrile	C(C\C=C/CC)OCCC#N	142653-61-0	1	GoodScents
791	2-prop-2-enoxyethylbenzene	C(C=C)OCCC1=CC=CC=C1	14289-65-7	1	GoodScents
792	2-ethyl-4-prop-1-en-2-ylpyridine	C(C)C1=NC=CC(=C1)C(=C)C	142896-08-0	1	GoodScents
793	1-(4-propan-2-ylpyridin-2-yl)ethanone	CC(C)C1=CC(=NC=C1)C(C)=O	142896-09-1	1	GoodScents
794	1-(4-prop-1-en-2-ylpyridin-2-yl)ethanone	C=C(C)C1=CC(=NC=C1)C(C)=O	142896-11-5	1	GoodScents
795	1-(2-prop-1-en-2-ylpyridin-4-yl)ethanone	C=C(C)C1=NC=CC(=C1)C(C)=O	142896-12-6	1	GoodScents
796	dodecanoic acid	C(CCCCCCCCCCC)(=O)O	143-07-7	1	GoodScents
797	nonan-1-ol	C(CCCCCCCC)O	143-08-8	1	GoodScents
798	nonyl acetate	C(C)(=O)OCCCCCCCCC	143-13-5	1	GoodScents
800	(Z)-octadec-9-en-1-ol	C(CCCCCCC\C=C/CCCCCCCC)O	143-28-2	1	GoodScents
801	non-3-en-2-one	CC(C=CCCCCC)=O	14309-57-0	1	GoodScents
802	methyl 2-cyclohexylacetate	C1(CCCCC1)CC(=O)OC	14352-61-5	1	GoodScents
803	1-furan-2-ylhexan-1-one	O1C(=CC=C1)C(CCCCC)=O	14360-50-0	1	GoodScents
804	(E)-3-phenylprop-2-enal	C1(=CC=CC=C1)/C=C/C=O	14371-10-9	1	GoodScents
805	1-methyl-4-propan-2-yl-2-prop-1-enylbenzene	CC1=C(C=C(C=C1)C(C)C)C=CC	14374-92-6	1	GoodScents
806	2-(methylsulfanylmethyl)furan	CSCC=1OC=CC1	1438-91-1	1	GoodScents
807	1-(furan-2-ylmethyl)pyrrole	O1C(=CC=C1)CN1C=CC=C1	1438-94-4	1	GoodScents
808	3,7-dimethylocta-1,6-dien-3-yl propanoate	C(CC)(=O)OC(C=C)(CCC=C(C)C)C	144-39-8	1	GoodScents
809	2,5-dimethylfuran-3-one	CC1OC(=CC1=O)C	14400-67-0	1	GoodScents
810	dec-9-enoic acid	C(CCCCCCCC=C)(=O)O	14436-32-9	1	GoodScents
811	(1S)-1-phenylethanol	C1(=CC=CC=C1)[C@H](C)O	1445-91-6	1	GoodScents
812	undecan-4-one	CCCC(CCCCCCC)=O	14476-37-0	1	GoodScents
813	2-(4-methyl-1-cyclohex-3-enyl)propan-2-yl 2-aminobenzoate	NC1=C(C(=O)OC(C)(C)C2CC=C(CC2)C)C=CC=C1	14481-52-8	1	GoodScents
814	2-(4-methyl-1-cyclohex-3-enyl)propan-2-yl pentanoate	C(CCCC)(=O)OC(C)(C)C1CC=C(CC1)C	14481-55-1	1	GoodScents
815	2-[[(2S)-2-amino-4-methylsulfanylbutanoyl]amino]acetic acid	N[C@H](C(=O)NCC(=O)O)CCSC	14486-03-4	1	GoodScents
816	1-tert-butyl-3,4,5-trimethyl-2,6-dinitrobenzene	C(C)(C)(C)C1=C(C(=C(C(=C1[N+](=O)[O-])C)C)C)[N+](=O)[O-]	145-39-1	1	GoodScents
817	1-(2-hydroxy-5-methylphenyl)ethanone	OC1=C(C=C(C=C1)C)C(C)=O	1450-72-2	1	GoodScents
818	1H-pyrimidine-2-thione	N1C(N=CC=C1)=S	1450-85-7	1	GoodScents
819	deca-2,4-dienol	C(C=CC=CCCCCC)O	14507-02-9	1	GoodScents
820	2-methoxy-1,3-thiazole	COC=1SC=CN1	14542-13-3	1	GoodScents
821	8-methoxyocta-1,6-diene	COCC=CCCCC=C	14543-49-8	1	GoodScents
822	2-butylthiophene	C(CCC)C=1SC=CC1	1455-20-5	1	GoodScents
823	4-(2-methoxypropan-2-yl)-1-methylcyclohexene	COC(C)(C)C1CC=C(CC1)C	14576-08-0	1	GoodScents
824	(4Z)-cyclopentadec-4-en-1-one	C1(CC\C=C/CCCCCCCCCC1)=O	14595-54-1	1	GoodScents
825	(4-methylphenyl) butanoate	C(CCC)(=O)OC1=CC=C(C=C1)C	14617-92-6	1	GoodScents
826	1,1-dimethoxydodecane	COC(CCCCCCCCCCC)OC	14620-52-1	1	GoodScents
827	2,3,5-trimethylpyrazine	CC1=NC=C(N=C1C)C	14667-55-1	1	GoodScents
828	(Z)-tetradec-7-en-2-one	CC(CCCC\C=C/CCCCCC)=O	146955-45-5	1	GoodScents
829	(E)-dec-6-enal	C(CCCC\C=C\CCC)=O	147159-48-6	1	GoodScents
830	(Z)-undec-8-enal	C(CCCCCC\C=C/CC)=O	147159-49-7	1	GoodScents
831	methyl 2-[(4-methoxyphenyl)methylideneamino]benzoate	COC1=CC=C(C=C1)C=NC1=C(C(=O)OC)C=CC=C1	14735-72-9	1	GoodScents
832	2-butan-2-ylcyclohexan-1-one	CC(CC)C1C(CCCC1)=O	14765-30-1	1	GoodScents
833	(E)-non-2-enoic acid	C(\C=C\CCCCCC)(=O)O	14812-03-4	1	GoodScents
834	methyl 3-hydroxybutanoate	OC(CC(=O)OC)C	1487-49-6	1	GoodScents
835	1-methylcyclohexa-1,3-diene	CC1=CC=CCC1	1489-56-1	1	GoodScents
836	(2R)-butan-2-ol	C[C@H](CC)O	14898-79-4	1	GoodScents
838	4-(2,6,6-trimethylcyclohexen-1-yl)but-3-en-2-one	CC1=C(C(CCC1)(C)C)C=CC(C)=O	14901-07-6	1	GoodScents
839	[(E)-hex-2-enyl] 2-cyclopentylacetate	C1(CCCC1)CC(=O)OC\C=C\CCC	149982-46-7	1	GoodScents
840	3-methoxyphenol	COC=1C=C(C=CC1)O	150-19-6	1	GoodScents
841	benzyldisulfanylmethylbenzene	C(C1=CC=CC=C1)SSCC1=CC=CC=C1	150-60-7	1	GoodScents
842	1,4-dimethoxybenzene	COC1=CC=C(C=C1)OC	150-78-7	1	GoodScents
843	3,7-dimethyloct-6-enyl acetate	C(C)(=O)OCCC(CCC=C(C)C)C	150-84-5	1	GoodScents
844	(E,7R,11R)-3,7,11,15-tetramethylhexadec-2-en-1-ol	C\C(=C/CO)\CCC[C@@H](CCC[C@@H](CCCC(C)C)C)C	150-86-7	1	GoodScents
845	(E)-2-methyl-3-phenylprop-2-en-1-ol	C/C(/CO)=C\C1=CC=CC=C1	1504-55-8	1	GoodScents
846	3-(2-methoxyphenyl)prop-2-enal	COC1=C(C=CC=C1)C=CC=O	1504-74-1	1	GoodScents
847	3-(4-methylphenyl)prop-2-enal	CC1=CC=C(C=C1)C=CC=O	1504-75-2	1	GoodScents
848	2-[(2R,4aS)-4a,8-dimethyl-2,3,4,5,6,7-hexahydro-1H-naphthalen-2-yl]propan-2-ol	C[C@@]12CC[C@H](CC2=C(CCC1)C)C(C)(C)O	15051-81-7	1	GoodScents
849	1-(3,5,5,6,8,8-hexamethyl-6,7-dihydronaphthalen-2-yl)ethanone	CC=1C(=CC=2C(CC(C(C2C1)(C)C)C)(C)C)C(C)=O	1506-02-1	1	GoodScents
850	(2-methyl-1-phenylpropan-2-yl) acetate	C(C)(=O)OC(CC1=CC=CC=C1)(C)C	151-05-3	1	GoodScents
851	1,3-dimethoxybenzene	COC1=CC(=CC=C1)OC	151-10-0	1	GoodScents
852	3,6-dimethyloctan-3-ol	CC(CC)(CCC(CC)C)O	151-19-9	1	GoodScents
854	ethyl cyclohex-3-ene-1-carboxylate	C1(CC=CCC1)C(=O)OCC	15111-56-5	1	GoodScents
855	(4-prop-1-en-2-yl-1-cyclohexenyl)methyl acetate	C(C)(=O)OCC1=CCC(CC1)C(=C)C	15111-96-3	1	GoodScents
856	2-(4-methyl-1-cyclohex-3-enyl)prop-2-enyl acetate	C(C)(=O)OCC(=C)C1CC=C(CC1)C	15111-97-4	1	GoodScents
857	2-(4-methylphenoxy)ethanol	CC1=CC=C(OCCO)C=C1	15149-10-7	1	GoodScents
858	1-ethyl-4-methoxybenzene	C(C)C1=CC=C(C=C1)OC	1515-95-3	1	GoodScents
859	hexa-2,4-dienyl acetate	C(C)(=O)OCC=CC=CC	1516-17-2	1	GoodScents
860	(1R)-1-phenylethanol	C1(=CC=CC=C1)[C@@H](C)O	1517-69-7	1	GoodScents
861	(E)-2-methyl-3-phenylprop-2-enal	C/C(/C=O)=C\C1=CC=CC=C1	15174-47-7	1	GoodScents
862	3-methyl-2-(3-methylbut-2-enyl)furan	CC1=C(OC=C1)CC=C(C)C	15186-51-3	1	GoodScents
863	5-[(2Z,5Z)-octa-2,5-dienyl]oxolan-2-one	C(\C=C/C\C=C/CC)C1CCC(O1)=O	153175-57-6	1	GoodScents
864	1-(1,1,2,3,3,6-hexamethyl-2H-inden-5-yl)ethanone	CC1(C(C(C2=CC(=C(C=C12)C)C(C)=O)(C)C)C)C	15323-35-0	1	GoodScents
865	S-methyl ethanethioate	C(C)(SC)=O	1534-08-3	1	GoodScents
866	4-methyl-1-(6-methylhept-5-en-2-yl)cyclohex-3-en-1-ol	CC1=CCC(CC1)(O)C(C)CCC=C(C)C	15352-77-9	1	GoodScents
867	4,4,7a-trimethyl-6,7-dihydro-5H-1-benzofuran-2-one	CC1(CCCC2(C1=CC(O2)=O)C)C	15356-74-8	1	GoodScents
868	2-(2,2,3-trimethyl-1-cyclopent-3-enyl)acetonitrile	CC1(C(CC=C1C)CC#N)C	15373-31-6	1	GoodScents
869	ethyl 2-hydroxy-3-phenylpropanoate	OC(C(=O)OCC)CC1=CC=CC=C1	15399-05-0	1	GoodScents
870	ethyl 2-acetylhexanoate	C(C)(=O)C(C(=O)OCC)CCCC	1540-29-0	1	GoodScents
871	4-methylnonan-5-ol	CC(CCC)C(CCCC)O	154170-44-2	1	GoodScents
872	(1E,5E)-1,5-dimethyl-8-propan-2-ylidenecyclodeca-1,5-diene	C/C/1=C\CC\C(=C\CC(CC1)=C(C)C)\C	15423-57-1	1	GoodScents
873	cyclohexyl pentanoate	C(CCCC)(=O)OC1CCCCC1	1551-43-5	1	GoodScents
874	cyclohexyl butanoate	C(CCC)(=O)OC1CCCCC1	1551-44-6	1	GoodScents
875	2-(2-methylbutanoyloxy)propyl 2-methylbutanoate	CC(C(=O)OCC(C)OC(C(CC)C)=O)CC	15514-30-0	1	GoodScents
876	ethyl hex-2-enoate	C(C=CCCC)(=O)OCC	1552-67-6	1	GoodScents
877	4-methyl-1-propan-2-ylbicyclo[3.1.0]hexan-4-ol	CC1(CCC2(CC12)C(C)C)O	15537-55-0	1	GoodScents
878	4,5-dimethyl-2-pentyl-1,3-dioxolane	CC1OC(OC1C)CCCCC	155639-75-1	1	GoodScents
879	2-oxo-3-phenylpropanoic acid	O=C(C(=O)O)CC1=CC=CC=C1	156-06-9	1	GoodScents
880	2-methyldocosane	CC(C)CCCCCCCCCCCCCCCCCCCC	1560-81-2	1	GoodScents
881	4-methylhexanoic acid	CC(CCC(=O)O)CC	1561-11-1	1	GoodScents
882	2-hydroxypropyl (5-methyl-2-propan-2-ylcyclohexyl) carbonate	C(OCC(C)O)(OC1C(CCC(C1)C)C(C)C)=O	156324-82-2	1	GoodScents
883	S-prop-2-en-1-yl butanethioate	C(CCC)(SCC=C)=O	156420-69-8	1	GoodScents
884	ethyl 3-sulfanylbutanoate	SC(CC(=O)OCC)C	156472-94-5	1	GoodScents
885	(1R)-1-phenylpropan-1-ol	C1(=CC=CC=C1)[C@@H](CC)O	1565-74-8	1	GoodScents
886	2-methoxy-4-methyl-1-propan-2-ylcyclohexane	COC1C(CCC(C1)C)C(C)C	1565-76-0	1	GoodScents
887	(2S)-2-methylbutan-1-ol	C[C@H](CO)CC	1565-80-6	1	GoodScents
888	decan-3-ol	CCC(CCCCCCC)O	1565-81-7	1	GoodScents
889	2-ethyl-1,3-thiazole	C(C)C=1SC=CN1	15679-09-1	1	GoodScents
890	2-ethyl-4-methyl-1,3-thiazole	C(C)C=1SC=C(N1)C	15679-12-6	1	GoodScents
891	4-methyl-2-propan-2-yl-1,3-thiazole	CC=1N=C(SC1)C(C)C	15679-13-7	1	GoodScents
892	2-ethoxy-1,3-thiazole	C(C)OC=1SC=CN1	15679-19-3	1	GoodScents
893	6-methylhept-5-en-2-ol	CC(=CCCC(C)O)C	1569-60-4	1	GoodScents
894	cyclohexanethiol	C1(CCCCC1)S	1569-69-3	1	GoodScents
895	butyl 2-methylbutanoate	CC(C(=O)OCCCC)CC	15706-73-7	1	GoodScents
896	2-ethyl-3-methylpyrazine	C(C)C1=NC=CN=C1C	15707-23-0	1	GoodScents
897	2,3-diethylpyrazine	C(C)C1=NC=CN=C1CC	15707-24-1	1	GoodScents
898	5-ethyl-2,3-dimethylpyrazine	C(C)C=1N=C(C(=NC1)C)C	15707-34-3	1	GoodScents
899	2,5-diethyl-1,3-thiazole	C(C)C=1SC(=CN1)CC	15729-76-7	1	GoodScents
900	2-methylpent-4-enoic acid	CC(C(=O)O)CC=C	1575-74-2	1	GoodScents
901	[(Z)-hept-3-enyl] acetate	C(C)(=O)OCC\C=C/CCC	1576-78-9	1	GoodScents
902	pent-4-enyl acetate	C(C)(=O)OCCCC=C	1576-85-8	1	GoodScents
903	(E)-pent-2-enal	C(\C=C\CC)=O	1576-87-0	1	GoodScents
904	(Z)-pent-2-en-1-ol	C(\C=C/CC)O	1576-95-0	1	GoodScents
905	(E)-pent-2-en-1-ol	C(\C=C\CC)O	1576-96-1	1	GoodScents
906	3-(4-methyl-1-cyclohex-3-enyl)butan-1-ol	CC1=CCC(CC1)C(CCO)C	15760-18-6	1	GoodScents
907	2-ethenyl-3,5-dimethylpyrazine	C(=C)C1=NC=C(N=C1C)C	157615-33-3	1	GoodScents
908	2,4-dimethylbenzaldehyde	CC1=C(C=O)C=CC(=C1)C	15764-16-6	1	GoodScents
909	(E)-hex-3-enoic acid	C(C\C=C\CC)(=O)O	1577-18-0	1	GoodScents
910	oct-3-enoic acid	C(CC=CCCCC)(=O)O	1577-19-1	1	GoodScents
911	ethyl 2-cyclopent-2-en-1-ylacetate	C1(C=CCC1)CC(=O)OCC	15848-49-4	1	GoodScents
912	trimethyl 2-hydroxypropane-1,2,3-tricarboxylate	OC(CC(=O)OC)(CC(=O)OC)C(=O)OC	1587-20-8	1	GoodScents
913	5-methyl-2-propan-2-ylidenecyclohexan-1-one	CC1CCC(C(C1)=O)=C(C)C	15932-80-6	1	GoodScents
914	2-methyl-3-propylpyrazine	CC1=NC=CN=C1CCC	15986-80-8	1	GoodScents
915	2-isopropyl-3-methylpyrazine	C(C)(C)C1=NC=CN=C1C	15986-81-9	1	GoodScents
916	2-butyl-3-methylpyrazine	C(CCC)C1=NC=CN=C1C	15987-00-5	1	GoodScents
917	1,1-dimethoxyhexane	COC(CCCCC)OC	1599-47-9	1	GoodScents
918	4-methyl-2-pentyl-1,3-dioxolane	CC1OC(OC1)CCCCC	1599-49-1	1	GoodScents
919	6-methylhepta-3,5-dien-2-one	CC(=CC=CC(C)=O)C	1604-28-0	1	GoodScents
920	6,10-dimethylundecan-2-one	CC(CCCC(C)=O)CCCC(C)C	1604-34-8	1	GoodScents
921	1-ethoxyethyl acetate	C(C)(=O)OC(C)OCC	1608-72-6	1	GoodScents
922	butane-1,2-dithiol	C(C(CC)S)S	16128-68-0	1	GoodScents
923	ethyl 2-methylpent-3-enoate	CC(C(=O)OCC)C=CC	1617-23-8	1	GoodScents
924	ethyl (E)-2-methylpent-2-enoate	C/C(/C(=O)OCC)=C\CC	1617-40-9	1	GoodScents
925	bis(methylsulfanyl)methane	CSCSC	1618-26-4	1	GoodScents
926	[(1R)-1-phenylethyl] acetate	C(C)(=O)O[C@H](C)C1=CC=CC=C1	16197-92-5	1	GoodScents
927	3-phenylbutanal	C1(=CC=CC=C1)C(CC=O)C	16251-77-7	1	GoodScents
928	2-methoxypyridine	COC1=NC=CC=C1	1628-89-3	1	GoodScents
929	pent-1-en-3-one	C=CC(CC)=O	1629-58-9	1	GoodScents
930	hex-1-en-3-one	C=CC(CCC)=O	1629-60-3	1	GoodScents
931	3-hydroxy-5-methylhexan-2-one	OC(C(C)=O)CC(C)C	163038-04-8	1	GoodScents
932	1,3,3-trimethylbicyclo[2.2.1]heptan-2-ol	CC12C(C(C(CC1)C2)(C)C)O	1632-73-1	1	GoodScents
933	2-(4-methyl-1,3-thiazol-5-yl)ethyl octanoate	C(CCCCCCC)(=O)OCCC1=C(N=CS1)C	163266-17-9	1	GoodScents
934	2-methoxy-2-methylpropane	COC(C)(C)C	1634-04-4	1	GoodScents
935	undeca-1,3,5-triene	C=CC=CC=CCCCCC	16356-11-9	1	GoodScents
936	heptane-1-thiol	C(CCCCCC)S	1639-09-4	1	GoodScents
937	6-heptyl-5,6-dihydropyran-2-one	C(CCCCCC)C1CC=CC(O1)=O	16400-72-9	1	GoodScents
938	4-methyl-2-(2-methylprop-1-enyl)oxane	CC1CC(OCC1)C=C(C)C	16409-43-1	1	GoodScents
939	(5-methyl-2-propan-2-ylcyclohexyl) acetate	C(C)(=O)OC1C(CCC(C1)C)C(C)C	16409-45-3	1	GoodScents
940	(5-methyl-2-propan-2-ylcyclohexyl) 3-methylbutanoate	CC(CC(=O)OC1C(CCC(C1)C)C(C)C)C	16409-46-4	1	GoodScents
941	(4R,4aR,8aS)-4,8a-dimethyl-1,2,3,4,5,6,7,8-octahydronaphthalen-4a-ol	C[C@@H]1CCC[C@@]2(CCCC[C@@]12O)C	16423-19-1	1	GoodScents
942	(E)-dec-5-enoic acid	C(CCC\C=C\CCCC)(=O)O	16424-55-8	1	GoodScents
943	7-hexyloxepan-2-one	C(CCCCC)C1CCCCC(O1)=O	16429-21-3	1	GoodScents
945	1-(1-benzofuran-2-yl)ethanone	O1C(=CC2=C1C=CC=C2)C(C)=O	1646-26-0	1	GoodScents
946	hexa-2,4-dienyl 2-methylpropanoate	CC(C(=O)OCC=CC=CC)C	16491-24-0	1	GoodScents
947	hexa-2,4-dienyl propanoate	C(CC)(=O)OCC=CC=CC	16491-25-1	1	GoodScents
948	[(Z)-hex-3-enyl] butanoate	C(CCC)(=O)OCC\C=C/CC	16491-36-4	1	GoodScents
949	oct-1-en-3-yl butanoate	C(CCC)(=O)OC(C=C)CCCCC	16491-54-6	1	GoodScents
950	4-ethyloctanoic acid	C(C)C(CCC(=O)O)CCCC	16493-80-4	1	GoodScents
951	[(3R)-3,7-dimethylocta-1,6-dien-3-yl] acetate	C(C)(=O)O[C@@](C=C)(CCC=C(C)C)C	16509-46-9	1	GoodScents
952	1-(cyclopropylmethyl)-4-methoxybenzene	C1(CC1)CC1=CC=C(C=C1)OC	16510-27-3	1	GoodScents
953	2-heptyl-2,4-dimethyl-1,3-dioxolane	C(CCCCCC)C1(OCC(O1)C)C	165191-91-3	1	GoodScents
954	undecan-2-ol	CC(CCCCCCCCC)O	1653-30-1	1	GoodScents
955	2-(5-isopropyl-2-methyltetrahydro-2-thiophenyl)ethyl acetate	C(C)(=O)OCCC1(SC(CC1)C(C)C)C	1658479-63-0	1	GoodScents
956	4-(2-methylbutan-2-yl)cyclohexan-1-one	CC(C)(CC)C1CCC(CC1)=O	16587-71-6	1	GoodScents
957	3-methylsulfanylbutanal	CSC(CC=O)C	16630-52-7	1	GoodScents
958	3-methylsulfanylpropyl acetate	C(C)(=O)OCCCSC	16630-55-0	1	GoodScents
959	3-methylsulfanylpropyl butanoate	C(CCC)(=O)OCCCSC	16630-60-7	1	GoodScents
960	1,1-diethoxy-3-methylsulfanylpropane	C(C)OC(CCSC)OCC	16630-61-8	1	GoodScents
961	methyl 2-methylsulfanylacetate	CSCC(=O)OC	16630-66-3	1	GoodScents
962	(Z)-hex-2-enal	C(\C=C/CCC)=O	16635-54-4	1	GoodScents
963	(3E)-undeca-1,3-dien-5-yne	C=C\C=C\C#CCCCCC	166432-52-6	1	GoodScents
964	oct-3-en-2-one	CC(C=CCCCC)=O	1669-44-9	1	GoodScents
965	1,1-diethoxycyclohexane	C(C)OC1(CCCCC1)OCC	1670-47-9	1	GoodScents
966	(3S)-6,6-dimethyl-4-methylidenebicyclo[3.1.1]heptan-3-ol	CC1(C2C([C@H](CC1C2)O)=C)C	1674-08-4	1	GoodScents
967	cyclopentanethiol	C1(CCCC1)S	1679-07-8	1	GoodScents
968	4,7,7-trimethylbicyclo[3.1.1]hept-3-en-1-ol	CC1=CCC2(CC1C2(C)C)O	168564-54-3	1	GoodScents
970	(Z)-tetradec-8-enal	C(CCCCCC\C=C/CCCCC)=O	169054-69-7	1	GoodScents
971	hexa-2,4-dienyl butanoate	C(CCC)(=O)OCC=CC=CC	16930-93-1	1	GoodScents
972	hexyl 2-methylbut-2-enoate	CC(C(=O)OCCCCCC)=CC	16930-96-4	1	GoodScents
973	[(E)-hept-2-enyl] acetate	C(C)(=O)OC\C=C\CCCC	16939-73-4	1	GoodScents
974	(E)-2-methylpent-2-enoic acid	C/C(/C(=O)O)=C\CC	16957-70-3	1	GoodScents
975	2-ethyl-5-methylfuran	C(C)C=1OC(=CC1)C	1703-52-2	1	GoodScents
976	2-sulfanylpentan-3-one	SC(C)C(CC)=O	17042-24-9	1	GoodScents
977	1-methyl-4-phenoxybenzene	CC1=CC=C(C=C1)OC1=CC=CC=C1	1706-12-3	1	GoodScents
978	(3S,4aR,8aS)-8a-methyl-5-methylidene-3-prop-1-en-2-yl-1,2,3,4,4a,6,7,8-octahydronaphthalene	C[C@]12CCCC([C@H]2C[C@H](CC1)C(=C)C)=C	17066-67-0	1	GoodScents
979	2-hexyl-1,3-dioxolane	C(CCCCC)C1OCCO1	1708-34-5	1	GoodScents
980	(2-hexyl-1,3-dioxolan-4-yl)methanol	C(CCCCC)C1OCC(O1)CO	1708-35-6	1	GoodScents
981	(Z)-hept-3-en-1-ol	C(C\C=C/CCC)O	1708-81-2	1	GoodScents
982	hex-3-en-1-yl acetate	C(C)(=O)OCCC=CCC	1708-82-3	1	GoodScents
983	(7aS)-4,4,7a-trimethyl-6,7-dihydro-5H-1-benzofuran-2-one	CC1(CCC[C@]2(C1=CC(O2)=O)C)C	17092-92-1	1	GoodScents
984	(2E,4E)-hexa-2,4-dien-1-ol	C(\C=C\C=C\C)O	17102-64-6	1	GoodScents
986	(2,2-dimethyl-1,3-dioxolan-4-yl)methyl 5-hydroxydecanoate	OC(CCCC(=O)OCC1OC(OC1)(C)C)CCCCC	172201-58-0	1	GoodScents
987	1,8-dioxacycloheptadecan-9-one	O1CCCCCCOC(CCCCCCCC1)=O	1725-01-5	1	GoodScents
988	2-(2,2,3-trimethylcyclopent-3-en-1-yl)ethyl acetate	C(C)(=O)OCCC1C(C(=CC1)C)(C)C	1727-68-0	1	GoodScents
989	2-tert-butylcyclohexan-1-one	C(C)(C)(C)C1C(CCCC1)=O	1728-46-7	1	GoodScents
990	4-(2,6,6-trimethyl-1-cyclohexenyl)butan-2-one	CC1=C(C(CCC1)(C)C)CCC(C)=O	17283-81-7	1	GoodScents
991	(2S)-2-methylbutanal	C[C@H](C=O)CC	1730-97-8	1	GoodScents
992	undecyl acetate	C(C)(=O)OCCCCCCCCCCC	1731-81-3	1	GoodScents
993	methyl nonanoate	C(CCCCCCCC)(=O)OC	1731-84-6	1	GoodScents
994	methyl undecanoate	C(CCCCCCCCCC)(=O)OC	1731-86-8	1	GoodScents
995	propan-2-yl 3-methylbut-2-enoate	CC(=CC(=O)OC(C)C)C	1733-25-1	1	GoodScents
996	3-propylidene-2-benzofuran-1-one	C(CC)=C1OC(C2=C1C=CC=C2)=O	17369-59-4	1	GoodScents
997	5-ethyl-2,3,4,5-tetramethylcyclohex-2-en-1-one	C(C)C1(C(C(=C(C(C1)=O)C)C)C)C	17369-60-7	1	GoodScents
998	5-ethyl-3,4,5,6-tetramethylcyclohex-2-en-1-one	C(C)C1(C(C(=CC(C1C)=O)C)C)C	17369-61-8	1	GoodScents
999	(2E)-2-hexylidenecyclopentan-1-one	C(/CCCCC)=C/1\C(CCC1)=O	17373-89-6	1	GoodScents
1000	4-phenylbut-3-en-2-ol	C1(=CC=CC=C1)C=CC(C)O	17488-65-2	1	GoodScents
1002	methyl (E)-3-phenylprop-2-enoate	C1(=CC=CC=C1)/C=C/C(=O)OC	1754-62-7	1	GoodScents
1003	(2E,6E)-nona-2,6-dienal	C(\C=C\CC\C=C\CC)=O	17587-33-6	1	GoodScents
1004	5-ethenyl-4-methyl-1,3-thiazole	C(=C)C1=C(N=CS1)C	1759-28-0	1	GoodScents
1005	1-(2,2-dimethoxyethoxy)hexane	COC(COCCCCCC)OC	17597-95-4	1	GoodScents
1006	1-methylsulfanyldisulfanylpropane	CSSSCCC	17619-36-2	1	GoodScents
1007	2-propyl-1,3-thiazole	C(CC)C=1SC=CN1	17626-75-4	1	GoodScents
1008	1-methyl-4-(6-methylhepta-2,5-dien-2-yl)cyclohexene	CC1=CCC(CC1)C(C)=CCC=C(C)C	17627-44-0	1	GoodScents
1009	(4S)-4-methylhexan-1-ol	C[C@H](CCCO)CC	1767-46-0	1	GoodScents
1011	(1S,4R,5R)-4-methyl-1-propan-2-ylbicyclo[3.1.0]hexan-4-ol	C[C@]1(CC[C@]2(C[C@@H]12)C(C)C)O	17699-16-0	1	GoodScents
1012	(Z)-hex-3-enoic acid	C(C\C=C/CC)(=O)O	1775-43-5	1	GoodScents
1013	4-methyl-2-(2-methylprop-1-enyl)-3,6-dihydro-2H-pyran	CC=1CC(OCC1)C=C(C)C	1786-08-9	1	GoodScents
1014	(2E,6E,9E)-2,6,10-trimethyldodeca-2,6,9,11-tetraenal	C/C(/C=O)=C\CC\C(=C\C\C=C(\C=C)/C)\C	17909-77-2	1	GoodScents
1015	(6R)-3,6-dimethyl-4,5,6,7-tetrahydro-1-benzofuran	CC1=COC2=C1CC[C@H](C2)C	17957-94-7	1	GoodScents
1016	prop-2-enyl 2-phenylacetate	C1(=CC=CC=C1)CC(=O)OCC=C	1797-74-6	1	GoodScents
1017	(1R,2R,4aS,8aS)-2,5,5,8a-tetramethyl-1-[(2Z)-3-methylpenta-2,4-dienyl]-3,4,4a,6,7,8-hexahydro-1H-naphthalen-2-ol	C[C@@]1([C@@H]([C@]2(CCCC([C@@H]2CC1)(C)C)C)C\C=C(/C=C)\C)O	17990-16-8	1	GoodScents
1018	(4S)-4-prop-1-en-2-ylcyclohexene-1-carbaldehyde	C=C(C)[C@@H]1CC=C(CC1)C=O	18031-40-8	1	GoodScents
1019	5-methylhexyl acetate	C(C)(=O)OCCCCC(C)C	180348-60-1	1	GoodScents
1020	5-isothiocyanatopent-1-ene	N(=C=S)CCCC=C	18060-79-2	1	GoodScents
1021	4,4a,5,9b-tetrahydroindeno[1,2-d][1,3]dioxine	O1COCC2C1C1=CC=CC=C1C2	18096-62-3	1	GoodScents
1022	1-(2-acetyl-6a-hydroxy-2,3a,5-trimethyl-6H-furo[4,5-d][1,3]dioxol-5-yl)ethanone	C(C)(=O)C1(OC2(C(O1)(CC(O2)(C)C(C)=O)O)C)C	18114-49-3	1	GoodScents
1024	3-(4-tert-butylphenyl)propanal	C(C)(C)(C)C1=CC=C(C=C1)CCC=O	18127-01-0	1	GoodScents
1025	2-propylpyrazine	C(CC)C1=NC=CN=C1	18138-03-9	1	GoodScents
1026	2,3-diethyl-5-methylpyrazine	C(C)C1=NC=C(N=C1CC)C	18138-04-0	1	GoodScents
1027	3,5-diethyl-2-methylpyrazine	C(C)C=1C(=NC=C(N1)CC)C	18138-05-1	1	GoodScents
1028	2-ethenyl-3-ethyl-5-methylpyrazine	C(=C)C1=NC=C(N=C1CC)C	181589-32-2	1	GoodScents
1029	(1S,5S)-7,7-dimethyl-4-methylidenebicyclo[3.1.1]heptane	CC1([C@H]2CCC([C@@H]1C2)=C)C	18172-67-3	1	GoodScents
1030	propan-2-yl 2-aminobenzoate	NC1=C(C(=O)OC(C)C)C=CC=C1	18189-02-1	1	GoodScents
1031	decyl 2-aminobenzoate	NC1=C(C(=O)OCCCCCCCCCC)C=CC=C1	18189-07-6	1	GoodScents
1032	(3R,3aR,7aS)-3,6-dimethyl-3a,4,5,7a-tetrahydro-3H-1-benzofuran-2-one	C[C@H]1C(O[C@H]2[C@@H]1CCC(=C2)C)=O	182699-77-0	1	GoodScents
1033	2-butan-2-yl-1,3-thiazole	CC(CC)C=1SC=CN1	18277-27-5	1	GoodScents
1034	(2S,5S)-5-methyl-2-propan-2-ylcyclohexan-1-one	C[C@H]1CC[C@H](C(C1)=O)C(C)C	18309-28-9	1	GoodScents
1035	(E)-1,1-dimethoxyhex-2-ene	COC(\C=C\CCC)OC	18318-83-7	1	GoodScents
1036	2,6,6-trimethylbicyclo[2.2.1]heptan-3-one	CC1C2C(CC(C1=O)C2)(C)C	18358-53-7	1	GoodScents
1037	propan-2-yl pentanoate	C(CCCC)(=O)OC(C)C	18362-97-5	1	GoodScents
1038	6-ethyl-1,5,5-trimethylbicyclo[2.2.1]heptan-6-ol	C(C)C1(C(C2CCC1(C2)C)(C)C)O	18368-91-7	1	GoodScents
1039	1-methyl-4-prop-1-en-2-ylcyclohexa-1,3-diene	CC1=CC=C(CC1)C(=C)C	18368-95-1	1	GoodScents
1040	(3S,5R,8S)-3,8-dimethyl-5-prop-1-en-2-yl-3,4,5,6,7,8-hexahydro-2H-azulen-1-one	C[C@H]1CC(C=2[C@H](CC[C@H](CC12)C(=C)C)C)=O	18374-76-0	1	GoodScents
1041	prop-2-enyl formate	C(=O)OCC=C	1838-59-1	1	GoodScents
1042	[(E)-2-methylpent-2-enyl] acetate	C(C)(=O)OC\C(=C\CC)\C	1838-88-6	1	GoodScents
1043	(1S,4R,6S)-1-methyl-4-(prop-1-en-2-yl)-7-oxabicyclo[4.1.0]heptan-2-one	C[C@]12C(C[C@@H](C[C@@H]2O1)C(=C)C)=O	18383-49-8	1	GoodScents
1044	(E)-oct-3-en-2-one	CC(\C=C\CCCC)=O	18402-82-9	1	GoodScents
1045	(E)-oct-2-en-1-ol	C(\C=C\CCCCC)O	18409-17-1	1	GoodScents
1046	(E)-dec-2-en-1-ol	C(\C=C\CCCCCCC)O	18409-18-2	1	GoodScents
1047	(2E,4E)-octa-2,4-dien-1-ol	C(\C=C\C=C\CCC)O	18409-20-6	1	GoodScents
1048	(2E,4E)-deca-2,4-dienol	C(\C=C\C=C\CCCCC)O	18409-21-7	1	GoodScents
1049	4-methyl-2-(2-methylpropyl)-1,3-dioxolane	CC1OC(OC1)CC(C)C	18433-93-7	1	GoodScents
1050	2,5-dimethyl-3-propylpyrazine	CC1=NC=C(N=C1CCC)C	18433-97-1	1	GoodScents
1051	3-hexyloxolan-2-one	C(CCCCC)C1C(OCC1)=O	18436-37-8	1	GoodScents
1052	3,7-dimethyloct-1-en-3-ol	CC(C=C)(CCCC(C)C)O	18479-49-7	1	GoodScents
1053	3,7-dimethyloct-6-en-3-ol	CC(CC)(CCC=C(C)C)O	18479-51-1	1	GoodScents
1054	3,7-dimethylocta-4,6-dien-3-ol	CC(CC)(C=CC=C(C)C)O	18479-54-4	1	GoodScents
1055	2,6-dimethyloctan-2-ol	CC(C)(CCCC(CC)C)O	18479-57-7	1	GoodScents
1056	2,6-dimethyloct-7-en-2-ol	CC(C)(CCCC(C=C)C)O	18479-58-8	1	GoodScents
1057	2-(4-methyl-1-cyclohex-3-enyl)propan-1-ol	CC1=CCC(CC1)C(CO)C	18479-68-0	1	GoodScents
1058	(2E,4E)-dodeca-2,4-dien-1-ol	C(\C=C\C=C\CCCCCCC)O	18485-38-6	1	GoodScents
1059	(5R)-6,6-dimethylbicyclo[3.1.1]hept-3-ene-4-carbaldehyde	CC1([C@@H]2C(=CCC1C2)C=O)C	18486-69-6	1	GoodScents
1060	(Z)-7,7-diethoxyhept-3-ene	C(C)OC(CC\C=C/CC)OCC	18492-65-4	1	GoodScents
1061	1-(1,2,8,8-tetramethyl-1,3,4,5,6,7-hexahydronaphthalen-2-yl)ethanone	CC1C(CCC=2CCCC(C12)(C)C)(C)C(C)=O	185429-83-8	1	GoodScents
1062	5-methoxy-6-prop-2-enyl-1,3-benzodioxole	COC1=CC2=C(OCO2)C=C1CC=C	18607-93-7	1	GoodScents
1063	methyl (2Z)-3,7-dimethylocta-2,6-dienoate	C/C(=C/C(=O)OC)/CCC=C(C)C	1862-61-9	1	GoodScents
1064	2-(2-methylpropyl)-1,3-thiazole	CC(CC=1SC=CN1)C	18640-74-9	1	GoodScents
1065	prop-2-enyl (E)-3-phenylprop-2-enoate	C1(=CC=CC=C1)/C=C/C(=O)OCC=C	1866-31-5	1	GoodScents
1066	prop-2-enyl 3-phenylprop-2-enoate	C1(=CC=CC=C1)C=CC(=O)OCC=C	1866-31-5 (N)	1	GoodScents
1067	prop-2-enyl (Z)-3-phenylprop-2-enoate	C1(=CC=CC=C1)\C=C/C(=O)OCC=C	1866-31-5 (Z)	1	GoodScents
1068	(1R,2R,5S)-2-methyl-5-(prop-1-en-2-yl)cyclohexanol	C[C@H]1[C@@H](C[C@H](CC1)C(=C)C)O	18675-35-9	1	GoodScents
1069	5-[(Z)-oct-2-enyl]oxolan-2-one	C(\C=C/CCCCC)C1CCC(O1)=O	18679-18-0	1	GoodScents
1070	(E)-oct-2-enoic acid	C(\C=C\CCCCC)(=O)O	1871-67-6	1	GoodScents
1071	3-ethylsulfanylpropan-1-ol	C(C)SCCCO	18721-61-4	1	GoodScents
1072	2-(3-methylphenyl)ethanol	CC=1C=C(C=CC1)CCO	1875-89-4	1	GoodScents
1073	(E)-oct-4-enoic acid	C(CC\C=C\CCC)(=O)O	18776-92-6	1	GoodScents
1074	2-methylbutane-1-thiol	CC(CS)CC	1878-18-8	1	GoodScents
1075	hexadecan-2-one	CC(CCCCCCCCCCCCCC)=O	18787-63-8	1	GoodScents
1076	2-hexylthiophene	C(CCCCC)C=1SC=CC1	18794-77-9	1	GoodScents
1077	(6E)-7,11-dimethyl-3-methylidenedodeca-1,6,10-triene	C\C(=C/CCC(C=C)=C)\CCC=C(C)C	18794-84-8	1	GoodScents
1078	1,1-dimethoxynonane	COC(CCCCCCCC)OC	18824-63-0	1	GoodScents
1079	(E)-hept-2-enal	C(\C=C\CCCC)=O	18829-55-5	1	GoodScents
1080	(E)-non-2-enal	C(\C=C\CCCCCC)=O	18829-56-6	1	GoodScents
1081	2-(propan-2-ylsulfanylmethyl)furan	CC(C)SCC=1OC=CC1	1883-78-9	1	GoodScents
1082	(2E,4E)-N-(2-methylpropyl)deca-2,4-dienamide	CC(CNC(\C=C\C=C\CCCCC)=O)C	18836-52-7	1	GoodScents
1083	3-ethoxy-4-hydroxybenzaldehyde; 2-methylpropanoate	CC(C(=O)O)C.C(C)OC=1C=C(C=O)C=CC1O	188417-26-7	1	GoodScents
1084	(E)-3-phenylprop-2-enenitrile	C1(=CC=CC=C1)/C=C/C#N	1885-38-7	1	GoodScents
1085	[(Z)-hex-3-enyl] cyclopropanecarboxylate	C1(CC1)C(=O)OCC\C=C/CC	188570-78-7	1	GoodScents
1086	(E)-3-[(2S,3R)-3-pentyloxiran-2-yl]prop-2-enal	C(CCCC)[C@@H]1[C@@H](O1)/C=C/C=O	188590-62-7	1	GoodScents
1087	(3-pentyloxan-4-yl) acetate	C(C)(=O)OC1C(COCC1)CCCCC	18871-14-2	1	GoodScents
1088	3-ethoxy-4,7,7-trimethylbicyclo[2.2.1]heptane	C(C)OC1CC2CCC1(C2(C)C)C	1888-80-8	1	GoodScents
1089	(2S)-4,7,7-trimethylbicyclo[3.1.1]hept-3-en-2-ol	CC1=C[C@@H](C2CC1C2(C)C)O	18881-04-4	1	GoodScents
1090	methyl (4E)-octa-4,7-dienoate	C(CC\C=C\CC=C)(=O)OC	189440-77-5	1	GoodScents
1091	hept-2-enoic acid	C(C=CCCCC)(=O)O	18999-28-5	1	GoodScents
1092	(trans-4-tert-butylcyclohexyl) acetate	C(C)(=O)O[C@@H]1CC[C@H](CC1)C(C)(C)C	1900-69-2	1	GoodScents
1093	2-methyldecanal	CC(C=O)CCCCCCCC	19009-56-4	1	GoodScents
1094	3-methyl-4-phenylbut-3-en-2-one	CC(C(C)=O)=CC1=CC=CC=C1	1901-26-4	1	GoodScents
1095	2-(2,2,3-trimethylcyclopent-3-en-1-yl)ethanol	CC1(C(CC=C1C)CCO)C	1901-38-8	1	GoodScents
1096	hexyl (E)-but-2-enoate	C(\C=C\C)(=O)OCCCCCC	19089-92-0	1	GoodScents
1097	dihexyl (E)-but-2-enedioate	C(\C=C\C(=O)OCCCCCC)(=O)OCCCCCC	19139-31-2	1	GoodScents
1098	(2R)-2-phenylpropan-1-ol	C1(=CC=CC=C1)[C@H](CO)C	19141-40-3	1	GoodScents
1099	6-methylhept-5-en-2-yl acetate	C(C)(=O)OC(C)CCC=C(C)C	19162-00-6	1	GoodScents
1100	4,6,6,9,9-pentamethyl-3,4,7,8-tetrahydro-1H-benzo[g]isochromene	CC1COCC2=CC3=C(C=C12)C(CCC3(C)C)(C)C	1922-67-4	1	GoodScents
1101	1-(benzoyloxy)propan-2-yl benzoate	C(C1=CC=CC=C1)(=O)OC(COC(C1=CC=CC=C1)=O)C	19224-26-1	1	GoodScents
1102	3,7,11-trimethyldodeca-2,6,10-trienal	CC(=CC=O)CCC=C(CCC=C(C)C)C	19317-11-4	1	GoodScents
1103	4-hydroxy-5-methylfuran-3-one	OC=1C(COC1C)=O	19322-27-1	1	GoodScents
1104	3-methylbutyl 2-hydroxypropanoate	OC(C(=O)OCCC(C)C)C	19329-89-6	1	GoodScents
1105	(1R)-N,N-dimethyl-1-phenylethanamine	CN([C@H](C)C1=CC=CC=C1)C	19342-01-9	1	GoodScents
1106	1,1,4a-trimethyl-7-propan-2-yl-2,3,4,9,10,10a-hexahydrophenanthrene	CC1(CCCC2(C3=CC=C(C=C3CCC12)C(C)C)C)C	19407-28-4	1	GoodScents
1108	(1R,4S,4aR,8aS)-1,6-dimethyl-4-propan-2-yl-3,4,4a,7,8,8a-hexahydro-2H-naphthalen-1-ol	C[C@]1(CC[C@H]([C@@H]2C=C(CC[C@H]12)C)C(C)C)O	19435-97-3	1	GoodScents
1109	ethyl 2-ethyl-3-methyl-3-phenyloxirane-2-carboxylate	C(C)C1(OC1(C1=CC=CC=C1)C)C(=O)OCC	19464-94-9	1	GoodScents
1110	dec-2-enyl acetate	C(C)(=O)OCC=CCCCCCCC	19487-61-7	1	GoodScents
1111	(3S,6E)-3,7,11-trimethyl-6,10-dodecadienal	C[C@H](CC=O)CC\C=C(\CCC=C(C)C)/C	194934-66-2	1	GoodScents
1112	2-methyl-3-[(1R,2S,5S)-5-methyl-2-propan-2-ylcyclohexyl]oxypropane-1,2-diol	CC(CO)(CO[C@H]1[C@@H](CC[C@@H](C1)C)C(C)C)O	195863-84-4	1	GoodScents
1113	[(Z)-oct-5-enyl] propanoate	C(CC)(=O)OCCCC\C=C/CC	196109-18-9	1	GoodScents
1114	3-(4-methoxyphenyl)prop-2-enal	COC1=CC=C(C=C1)C=CC=O	1963-36-6	1	GoodScents
1115	ethyl pent-4-enoate	C(CCC=C)(=O)OCC	1968-40-7	1	GoodScents
1116	(4S,4aS,8aR)-4,8a-dimethyl-1,2,3,4,5,6,7,8-octahydronaphthalen-4a-ol	C[C@H]1CCC[C@]2(CCCC[C@]12O)C	19700-21-1	1	GoodScents
1117	(2E,5Z)-2,6-dimethylocta-2,5,7-trien-1-yl acetate	C(C)(=O)OC\C(=C\C\C=C(/C=C)\C)\C	197098-61-6	1	GoodScents
1118	decanenitrile	C(CCCCCCCCC)#N	1975-78-6	1	GoodScents
1119	ethyl 2-sulfanylpropanoate	SC(C(=O)OCC)C	19788-49-9	1	GoodScents
1120	propyl 2-sulfanylpropanoate	SC(C(=O)OCCC)C	19788-50-2	1	GoodScents
1121	2-(2-methylphenyl)ethanol	CC1=C(C=CC=C1)CCO	19819-98-8	1	GoodScents
1122	butyl pent-3-enoate	C(CC=CC)(=O)OCCCC	19825-93-5	1	GoodScents
1123	[(1R,2S)-1-methyl-2-[[(1R,3S,5S)-1,2,2-trimethyl-3-bicyclo[3.1.0]hexanyl]methyl]cyclopropyl]methanol	C[C@@]1([C@H](C1)C[C@H]1C([C@@]2(C[C@@H]2C1)C)(C)C)CO	198404-98-7	1	GoodScents
1125	4-methyl-4-sulfanylpentan-2-one	CC(CC(C)=O)(C)S	19872-52-7	1	GoodScents
1126	(4E,7E,11R)-1,5,9,9-tetramethyl-12-oxabicyclo[9.1.0]dodeca-4,7-diene	CC12CC\C=C(\C\C=C\C(C[C@H]2O1)(C)C)/C	19888-33-6	1	GoodScents
1127	[(1R,5S)-6,6-dimethylbicyclo[3.1.1]hept-2-en-2-yl]methanol	CC1([C@H]2CC=C([C@@H]1C2)CO)C	19894-97-4	1	GoodScents
1129	(1S,4S,4aR,8aS)-1,6-dimethyl-4-propan-2-yl-3,4,4a,7,8,8a-hexahydro-2H-naphthalen-1-ol	C[C@@]1(CC[C@H]([C@@H]2C=C(CC[C@H]12)C)C(C)C)O	19912-62-0	1	GoodScents
1130	(5E)-3,5-dimethylocta-1,5,7-trien-3-ol	CC(C=C)(C\C(=C\C=C)\C)O	20053-88-7	1	GoodScents
1131	methyl 2-[3-oxo-2-[(Z)-pent-2-enyl]cyclopentyl]acetate	O=C1C(C(CC1)CC(=O)OC)C\C=C/CC	20073-13-6	1	GoodScents
1132	6-methylhept-3-en-2-one	CC(CC=CC(C)=O)C	2009-74-7	1	GoodScents
1133	(E)-oct-2-en-4-ol	C\C=C\C(CCCC)O	20125-81-9	1	GoodScents
1134	(Z)-oct-3-en-1-ol	C(C\C=C/CCCC)O	20125-84-2	1	GoodScents
1135	2-(phenylmethylidene)nonanal	C1(=CC=CC=C1)C=C(C=O)CCCCCCC	20175-19-3	1	GoodScents
1136	non-3-yne	CCC#CCCCCC	20184-89-8	1	GoodScents
1137	ethyl 3-phenylpropanoate	C1(=CC=CC=C1)CCC(=O)OCC	2021-28-5	1	GoodScents
1138	2-methyl-4-pentyl-1,3-dioxane	CC1OCCC(O1)CCCCC	202188-43-0	1	GoodScents
1139	2,4-dipentyl-1,3-dioxane	C(CCCC)C1OCCC(O1)CCCCC	202188-46-3	1	GoodScents
1140	pent-2-en-1-ol	C(C=CCC)O	20273-24-9	1	GoodScents
1141	propyl 2-oxopropanoate	O=C(C(=O)OCCC)C	20279-43-0	1	GoodScents
1142	hexyl 2-hydroxypropanoate	OC(C(=O)OCCCCCC)C	20279-51-0	1	GoodScents
1143	octan-3-yl butanoate	C(CCC)(=O)OC(CC)CCCCC	20286-45-7	1	GoodScents
1144	[(1R,2R)-2-tert-butylcyclohexyl] acetate	C(C)(=O)O[C@H]1[C@H](CCCC1)C(C)(C)C	20298-69-5	1	GoodScents
1145	(1S,3R)-3-tert-butylcyclohexyl acetate	C(C)(=O)O[C@@H]1C[C@@H](CCC1)C(C)(C)C	20298-72-0	1	GoodScents
1146	3-[(2S)-6-methylhept-5-en-2-yl]-6-methylidenecyclohexene	CC(=CCC[C@H](C)C1C=CC(CC1)=C)C	20307-83-9	1	GoodScents
1147	(3S,4R)-4-ethenyl-4-methyl-1-propan-2-yl-3-prop-1-en-2-ylcyclohexene	C(=C)[C@@]1([C@@H](C=C(CC1)C(C)C)C(=C)C)C	20307-84-0	1	GoodScents
1148	methyldisulfanylethane	CSSCC	20333-39-5	1	GoodScents
1149	[(3S)-4,7,7-trimethyl-3-bicyclo[2.2.1]heptanyl] acetate	C(C)(=O)O[C@H]1CC2CCC1(C2(C)C)C	20347-65-3	1	GoodScents
1150	4-methyl-4-phenylpentan-2-ol	CC(CC(C)O)(C)C1=CC=CC=C1	2035-93-0	1	GoodScents
1151	3-methylbutyl octanoate	C(CCCCCCC)(=O)OCCC(C)C	2035-99-6	1	GoodScents
1153	1-(4-tert-butyl-2,6-dimethylphenyl)ethanone	C(C)(C)(C)C1=CC(=C(C(=C1)C)C(C)=O)C	2040-10-0	1	GoodScents
1154	(E)-dodec-2-enal	C(\C=C\CCCCCCCCC)=O	20407-84-5	1	GoodScents
1155	(3R)-3,7-dimethyl-6-octen-1-yl acetate	C(C)(=O)OCC[C@@H](CCC=C(C)C)C	20425-54-1	1	GoodScents
1156	pyridin-2-ylmethanethiol	N1=C(C=CC=C1)CS	2044-73-7	1	GoodScents
1157	methyl 4-phenylbutanoate	C1(=CC=CC=C1)CCCC(=O)OC	2046-17-5	1	GoodScents
1158	4-(2,6,6-trimethyl-1-cyclohexa-1,3-dienyl)butan-2-one	CC1=C(C(CC=C1)(C)C)CCC(C)=O	20483-36-7	1	GoodScents
1159	(4R,4aS,6R,8aS)-6-isopropenyl-4,4a-dimethyl-decalin-2-one	C(=C)(C)[C@H]1C[C@]2([C@@H](CC(C[C@@H]2CC1)=O)C)C	20489-53-6	1	GoodScents
1160	pentyl benzoate	C(C1=CC=CC=C1)(=O)OCCCCC	2049-96-9	1	GoodScents
1161	3-methylbutyl 2-methylpropanoate	CC(C(=O)OCCC(C)C)C	2050-01-03	1	GoodScents
1162	pentyl 2-hydroxybenzoate	OC1=C(C(=O)OCCCCC)C=CC=C1	2050-08-0	1	GoodScents
1163	3-methylbutyl pentanoate	C(CCCC)(=O)OCCC(C)C	2050-09-01	1	GoodScents
1164	3-prop-2-enylsulfanyldisulfanylprop-1-ene	C(C=C)SSSCC=C	2050-87-5	1	GoodScents
1165	3-methyl-1-(3-methylbutyldisulfanyl)butane	CC(CCSSCCC(C)C)C	2051-04-09	1	GoodScents
1166	prop-2-enyl butanoate	C(CCC)(=O)OCC=C	2051-78-7	1	GoodScents
1167	benzyl 2-hydroxypropanoate	OC(C(=O)OCC1=CC=CC=C1)C	2051-96-9	1	GoodScents
1168	butyl 2-hydroxybenzoate	OC1=C(C(=O)OCCCC)C=CC=C1	2052-14-4	1	GoodScents
1169	butyl 4-oxopentanoate	O=C(CCC(=O)OCCCC)C	2052-15-5	1	GoodScents
1170	4-methylsulfanylbutan-1-ol	CSCCCCO	20582-85-8	1	GoodScents
1171	2,4,5-trimethyl-1,3-oxazole	CC=1OC(=C(N1)C)C	20662-84-4	1	GoodScents
1172	(Z)-oct-2-enal	C(\C=C/CCCCC)=O	20664-46-4	1	GoodScents
1173	(4-formyl-2-methoxyphenyl) 2-methylpropanoate	CC(C(=O)OC1=C(C=C(C=C1)C=O)OC)C	20665-85-4	1	GoodScents
1174	2,6-dimethoxy-4-[(E)-prop-1-enyl]phenol	COC1=C(C(=CC(=C1)\C=C\C)OC)O	20675-95-0	1	GoodScents
1175	4-tert-butylcyclohexane-1-carbaldehyde	C(C)(C)(C)C1CCC(CC1)C=O	20691-52-5	1	GoodScents
1177	3,7-dimethyloct-6-enyl 3-methylbut-2-enoate	CC(=CC(=O)OCCC(CCC=C(C)C)C)C	20770-40-5	1	GoodScents
1178	(2-methyl-5-prop-1-en-2-ylcyclohexyl) acetate	C(C)(=O)OC1C(CCC(C1)C(=C)C)C	20777-49-5	1	GoodScents
1179	2,6-di(propan-2-yl)phenol	CC(C)C1=C(C(=CC=C1)C(C)C)O	2078-54-8	1	GoodScents
1180	3,7-dimethyloctan-3-yl acetate	C(C)(=O)OC(CC)(CCCC(C)C)C	20780-48-7	1	GoodScents
1181	3,7-dimethyloctyl acetate	C(C)(=O)OCCC(CCCC(C)C)C	20780-49-8	1	GoodScents
1182	methyl 3-methylsulfanylbutanoate	CSC(CC(=O)OC)C	207983-28-6	1	GoodScents
1183	2-heptylpyridine	C(CCCCCC)C1=NC=CC=C1	20815-27-4	1	GoodScents
1184	2-methyl-1-(4-methylphenyl)propan-2-ol	CC(CC1=CC=C(C=C1)C)(C)O	20834-59-7	1	GoodScents
1185	3-methylbutane-2-thiol	CC(C(C)S)C	2084-18-6	1	GoodScents
1186	pentane-2-thiol	CC(CCC)S	2084-19-7	1	GoodScents
1187	(E)-6-methylhept-3-en-2-one	CC(C/C=C/C(C)=O)C	20859-10-3	1	GoodScents
1188	3-(5-formyl-2-hydroxy-3-methoxyphenyl)-4-hydroxy-5-methoxybenzaldehyde	C(=O)C=1C=C(C(=C(C1)C=1C=C(C=O)C=C(C1O)OC)O)OC	2092-49-1	1	GoodScents
1189	2-(ethoxymethyl)phenol	C(C)OCC1=C(C=CC=C1)O	20920-83-6	1	GoodScents
1190	ethyl 3-(2-hydroxyphenyl)propanoate	OC1=C(C=CC=C1)CCC(=O)OCC	20921-04-4	1	GoodScents
1191	benzyl 2,2-dimethylpropanoate	CC(C(=O)OCC1=CC=CC=C1)(C)C	2094-69-1	1	GoodScents
1192	pent-4-enal	C(CCC=C)=O	2100-17-6	1	GoodScents
1194	[(E)-3-phenylprop-2-enyl] acetate	C(C)(=O)OC\C=C\C1=CC=CC=C1	21040-45-9	1	GoodScents
1195	methyl (Z)-oct-4-enoate	C(CC\C=C/CCC)(=O)OC	21063-71-8	1	GoodScents
1196	2-cyclohexylpropanal	C1(CCCCC1)C(C=O)C	2109-22-0	1	GoodScents
1197	2-(3-cyclohexylpropyl)pyridine	C1(CCCCC1)CCCC1=NC=CC=C1	2110-18-1	1	GoodScents
1198	4-prop-1-en-2-ylcyclohexene-1-carbaldehyde	C=C(C)C1CC=C(CC1)C=O	2111-75-3	1	GoodScents
1199	2-tert-butyl-1,4-dimethoxybenzene	C(C)(C)(C)C1=C(C=CC(=C1)OC)OC	21112-37-8	1	GoodScents
1200	3,7-dimethyloct-6-enyl (2R)-2-hydroxypropanoate	O[C@@H](C(=O)OCCC(CCC=C(C)C)C)C	211238-85-6	1	GoodScents
1202	[(3E,6Z)-nona-3,6-dienyl] acetate	C(C)(=O)OCC\C=C\C\C=C/CC	211323-05-6	1	GoodScents
1203	methyl 3-hydroxyhexanoate	OC(CC(=O)OC)CCC	21188-58-9	1	GoodScents
1204	ethyl 3-acetyloxyhexanoate	C(C)(=O)OC(CC(=O)OCC)CCC	21188-61-4	1	GoodScents
1205	2-methyl-5-prop-1-en-2-ylcyclohexa-1,3-diene	CC1=CCC(C=C1)C(=C)C	21195-59-5	1	GoodScents
1206	2-phenoxyacetaldehyde	O(C1=CC=CC=C1)CC=O	2120-70-9	1	GoodScents
1207	hexahydro-3,5,5-trimethyl-3,8a-ethano-8ah-1-benzopyran-2(3H)-one	CC12C(OC3(C(C1)C(CCC3)(C)C)CC2)=O	21280-29-5	1	GoodScents
1208	(1S,4R,4aR,8aR)-4,7-dimethyl-1-propan-2-yl-2,3,4,5,6,8a-hexahydro-1H-naphthalen-4a-ol	C[C@@H]1CC[C@H]([C@@H]2C=C(CC[C@@]12O)C)C(C)C	21284-22-0	1	GoodScents
1209	4,7-dimethyl-1-propan-2-yl-1,2-dihydronaphthalene	CC1=CCC(C2=CC(=CC=C12)C)C(C)C	21391-99-1	1	GoodScents
1210	[(2Z)-3,7-dimethylocta-2,6-dienyl] formate	C(=O)OC\C=C(/CCC=C(C)C)\C	2142-94-1	1	GoodScents
1211	[2-[(E)-pent-1-enyl]-1,3-dioxolan-4-yl]methanol	C(=C\CCC)/C1OCC(O1)CO	214220-85-6	1	GoodScents
1212	1-methyl-3-(2-methylpropyl)cyclohexanol	CC1(CC(CCC1)CC(C)C)O	215231-33-7	1	GoodScents
1213	2-(4-methyl-1-cyclohex-3-enyl)propan-2-yl formate	C(=O)OC(C)(C)C1CC=C(CC1)C	2153-26-6	1	GoodScents
1214	2-(4-methyl-1-cyclohex-3-enyl)propan-2-yl butanoate	C(CCC)(=O)OC(C)(C)C1CC=C(CC1)C	2153-28-8	1	GoodScents
1215	(2R)-2-amino-3-prop-2-enylsulfanylpropanoic acid	N[C@H](C(=O)O)CSCC=C	21593-77-1	1	GoodScents
1216	(1R,3R,5R)-4-methyl-1-propan-2-ylbicyclo[3.1.0]hexan-3-ol	CC1[C@@H](C[C@]2(C[C@H]12)C(C)C)O	21653-20-3	1	GoodScents
1217	(Z)-dec-7-enal	C(CCCCC\C=C/CC)=O	21661-97-2	1	GoodScents
1218	(Z)-dec-4-enal	C(CC\C=C/CCCCC)=O	21662-09-9	1	GoodScents
1219	(2E,6Z)-dodeca-2,6-dienal	C(\C=C\CC\C=C/CCCCC)=O	21662-13-5	1	GoodScents
1220	(2E,4E)-dodeca-2,4-dienal	C(\C=C\C=C\CCCCCCC)=O	21662-16-8	1	GoodScents
1221	1-ethylpyrrole-2-carbaldehyde	C(C)N1C(=CC=C1)C=O	2167-14-8	1	GoodScents
1222	2-cyclohexylethyl acetate	C(C)(=O)OCCC1CCCCC1	21722-83-8	1	GoodScents
1223	pentyl pentanoate	C(CCCC)(=O)OCCCCC	2173-56-0	1	GoodScents
1224	2-(2-methylpropoxy)naphthalene	CC(COC1=CC2=CC=CC=C2C=C1)C	2173-57-1	1	GoodScents
1225	methyl 2-methylpentanoate	CC(C(=O)OC)CCC	2177-77-7	1	GoodScents
1226	3-prop-2-enyldisulfanylprop-1-ene	C(C=C)SSCC=C	2179-57-9	1	GoodScents
1227	3-methyldisulfanylprop-1-ene	CSSCC=C	2179-58-0	1	GoodScents
1228	1-(prop-2-enyldisulfanyl)propane	C(C=C)SSCCC	2179-59-1	1	GoodScents
1229	1-methyldisulfanylpropane	CSSCCC	2179-60-4	1	GoodScents
1230	5-methyl-2-phenylhex-2-enal	CC(CC=C(C=O)C1=CC=CC=C1)C	21834-92-4	1	GoodScents
1231	2-hydroxy-3,4-dimethylcyclopent-2-en-1-one	OC=1C(CC(C1C)C)=O	21835-00-7	1	GoodScents
1232	3-ethyl-2-hydroxycyclopent-2-en-1-one	C(C)C1=C(C(CC1)=O)O	21835-01-8	1	GoodScents
1233	1-(dimethoxymethyl)-4-methoxybenzene	COC(C1=CC=C(C=C1)OC)OC	2186-92-7	1	GoodScents
1234	trans-4-tert-butylcyclohexan-1-ol	C(C)(C)(C)[C@@H]1CC[C@H](CC1)O	21862-63-5	1	GoodScents
1235	(3Z,6Z)-nona-3,6-dienal	C(C\C=C/C\C=C/CC)=O	21944-83-2	1	GoodScents
1236	(Z)-dodec-4-enal	C(CC\C=C/CCCCCCC)=O	21944-98-9	1	GoodScents
1237	2-methylsulfanylpyrazine	CSC1=NC=CN=C1	21948-70-9	1	GoodScents
1238	5-pentyl-5H-furan-2-one	C(CCCC)C1C=CC(O1)=O	21963-26-8	1	GoodScents
1239	non-1-en-3-ol	C=CC(CCCCCC)O	21964-44-3	1	GoodScents
1240	3-methylbutyl hexanoate	C(CCCCC)(=O)OCCC(C)C	2198-61-0	1	GoodScents
1241	ethyl 4-methylsulfanylbutanoate	CSCCCC(=O)OCC	22014-48-8	1	GoodScents
1242	4-(2,6,6-trimethyl-1-cyclohexenyl)but-3-en-2-ol	CC1=C(C(CCC1)(C)C)C=CC(C)O	22029-76-1	1	GoodScents
1243	4-(2,6,6-trimethyl-1-cyclohexenyl)but-3-en-2-yl acetate	C(C)(=O)OC(C)C=CC1=C(CCCC1(C)C)C	22030-19-9	1	GoodScents
1244	1-pyrazin-2-ylethanone	N1=C(C=NC=C1)C(C)=O	22047-25-2	1	GoodScents
1245	1-(6-methylpyrazin-2-yl)ethanone	CC1=CN=CC(=N1)C(C)=O	22047-26-3	1	GoodScents
1246	1-(5-methylpyrazin-2-yl)ethanone	CC=1N=CC(=NC1)C(C)=O	22047-27-4	1	GoodScents
1247	1-phenylethenyl acetate	C(C)(=O)OC(=C)C1=CC=CC=C1	2206-94-2	1	GoodScents
1248	5-(5-methyl-2-propan-2-ylcyclohexyl)oxy-5-oxopentanoic acid	CC1CCC(C(C1)OC(CCCC(=O)O)=O)C(C)C	220621-22-7	1	GoodScents
1249	1-ethoxy-3-methylbut-2-ene	C(C)OCC=C(C)C	22094-00-4	1	GoodScents
1250	oct-2-en-1-ol	C(C=CCCCCC)O	22104-78-5	1	GoodScents
1251	non-2-en-1-ol	C(C=CCCCCCC)O	22104-79-6	1	GoodScents
1252	dec-2-en-1-ol	C(C=CCCCCCCC)O	22104-80-9	1	GoodScents
1253	dodec-2-en-1-ol	C(C=CCCCCCCCCC)O	22104-81-0	1	GoodScents
1254	(4-methylphenyl)methyl acetate	C(C)(=O)OCC1=CC=C(C=C1)C	2216-45-7	1	GoodScents
1255	(1R,2S,5R)-5-methyl-2-propan-2-ylcyclohexan-1-ol	C[C@@H]1CC[C@H]([C@@H](C1)O)C(C)C	2216-51-5	1	GoodScents
1256	(1S,2S,5R)-5-methyl-2-propan-2-ylcyclohexan-1-ol	C[C@@H]1CC[C@H]([C@H](C1)O)C(C)C	2216-52-6	1	GoodScents
1257	heptyl propanoate	C(CC)(=O)OCCCCCCC	2216-81-1	1	GoodScents
1258	oxolan-2-ylmethyl butanoate	C(CCC)(=O)OCC1OCCC1	2217-33-6	1	GoodScents
1259	2-tert-butyl-6-methylphenol	C(C)(C)(C)C1=C(C(=CC=C1)C)O	2219-82-1	1	GoodScents
1260	2-(6,6-dimethyl-5-bicyclo[2.2.1]heptanylidene)ethanol	CC1(C(C2CCC1C2)=CCO)C	2226-05-03	1	GoodScents
1261	5-phenylpentan-2-one	C1(=CC=CC=C1)CCCC(C)=O	2235-83-8	1	GoodScents
1262	1-(spiro[4.5]dec-7-en-7-yl)pent-4-en-1-one	C1CCCC12CC(=CCC2)C(CCC=C)=O	224031-70-3	1	GoodScents
1263	3,5,5-trimethyl-2-methylidenehexanal	CC(C(C=O)=C)CC(C)(C)C	22414-70-6	1	GoodScents
1264	3,7-dimethyl-2-methylideneoct-6-enal	CC(C(C=O)=C)CCC=C(C)C	22418-66-2	1	GoodScents
1265	(5S)-2-methyl-5-prop-1-en-2-ylcyclohex-2-en-1-one	CC=1C(C[C@H](CC1)C(=C)C)=O	2244-16-8	1	GoodScents
1266	cis-4-(prop-1-en-2-yl)cyclohexanecarbaldehyde	C=C(C)[C@H]1CC[C@H](CC1)C=O	22451-50-9	1	GoodScents
1267	2-(3,8-dimethyl-1,2,3,3a,4,5,6,7-octahydroazulen-5-yl)propan-2-ol	CC1CCC2=C(CCC(CC12)C(C)(C)O)C	22451-73-6	1	GoodScents
1268	N-(5-methylheptan-3-ylidene)hydroxylamine	CC(CC(CC)=NO)CC	22457-23-4	1	GoodScents
1269	N-(3,7-dimethyloct-6-enylidene)hydroxylamine	CC(CC=NO)CCC=C(C)C	22457-25-6	1	GoodScents
1270	3,7-dimethyloct-7-ene-1,6-diol	CC(CCO)CCC(C(=C)C)O	22460-95-3	1	GoodScents
1271	ethyl (1R,6S)-2,2,6-trimethylcyclohexane-1-carboxylate	CC1([C@@H]([C@H](CCC1)C)C(=O)OCC)C	22471-55-2	1	GoodScents
1272	2-isothiocyanatopropane	N(=C=S)C(C)C	2253-73-8	1	GoodScents
1273	(1R,4R,7R)-1,4-dimethyl-7-prop-1-en-2-yl-1,2,3,3a,4,5,6,7-octahydroazulene	C[C@@H]1CCC2[C@@H](CC[C@H](C=C12)C(=C)C)C	22567-17-5	1	GoodScents
1274	2-isothiocyanatoethylbenzene	N(=C=S)CCC1=CC=CC=C1	2257-09-02	1	GoodScents
1275	(3S,6S)-6-ethenyl-2,2,6-trimethyloxan-3-ol	C(=C)[C@@]1(CC[C@@H](C(O1)(C)C)O)C	22628-11-1	1	GoodScents
1276	tridec-2-enenitrile	C(C=CCCCCCCCCCC)#N	22629-49-8	1	GoodScents
1277	2,4,5-trimethyl-2,5-dihydro-1,3-oxazole	CC1OC(C(=N1)C)C	22694-96-8	1	GoodScents
1278	methyl 3,7-dimethyloct-6-enoate	CC(CC(=O)OC)CCC=C(C)C	2270-60-2	1	GoodScents
1279	methyl 2-hydroxy-5-methylbenzoate	OC1=C(C(=O)OC)C=C(C=C1)C	22717-57-3	1	GoodScents
1280	2-methyl-3-sulfanylpentan-1-ol	CC(CO)C(CC)S	227456-27-1	1	GoodScents
1281	2-methyl-3-sulfanylpentanal	CC(C=O)C(CC)S	227456-28-2	1	GoodScents
1282	2-methyl-3-sulfanylbutan-1-ol	CC(CO)C(C)S	227456-33-9	1	GoodScents
1283	(E)-non-4-enal	C(CC\C=C\CCCC)=O	2277-16-9	1	GoodScents
1284	(Z)-non-6-enal	C(CCCC\C=C/CC)=O	2277-19-2	1	GoodScents
1285	1-methyl-4-prop-1-en-2-ylcyclohex-2-en-1-ol	CC1(C=CC(CC1)C(=C)C)O	22771-44-4	1	GoodScents
1286	(5R,6E)-8-methyl-5-propan-2-ylnona-6,8-dien-2-one	CC(/C=C/[C@H](CCC(C)=O)C(C)C)=C	2278-53-7	1	GoodScents
1287	1-ethoxy-3,7-dimethyloctane	C(C)OCCC(CCCC(C)C)C	22810-10-2	1	GoodScents
1288	octyl but-2-enoate	C(C=CC)(=O)OCCCCCCCC	22874-79-9	1	GoodScents
1289	(2Z)-1-ethoxy-3,7-dimethylocta-2,6-diene	C(C)OC\C=C(/CCC=C(C)C)\C	22882-89-9	1	GoodScents
1290	2-pentylpyridine	C(CCCC)C1=NC=CC=C1	2294-76-0	1	GoodScents
1291	1-(3,5-dimethylfuran-2-yl)ethanone	CC1=C(OC(=C1)C)C(C)=O	22940-86-9	1	GoodScents
1292	5-octyloxolan-2-one	C(CCCCCCC)C1CCC(O1)=O	2305-05-07	1	GoodScents
1293	hex-2-en-1-ol	C(C=CCCC)O	2305-21-7	1	GoodScents
1294	ethyl 3-hydroxyhexanoate	OC(CC(=O)OCC)CCC	2305-25-1	1	GoodScents
1295	[(6E)-3,7,11-trimethyldodeca-1,6,10-trien-3-yl] acetate	C(C)(=O)OC(C=C)(CC\C=C(\CCC=C(C)C)/C)C	2306-78-7	1	GoodScents
1296	octyl octanoate	C(CCCCCCC)(=O)OCCCCCCCC	2306-88-9	1	GoodScents
1297	3-methylbutyl decanoate	C(CCCCCCCCC)(=O)OCCC(C)C	2306-91-4	1	GoodScents
1298	octyl decanoate	C(CCCCCCCCC)(=O)OCCCCCCCC	2306-92-5	1	GoodScents
1299	S-propyl ethanethioate	C(C)(SCCC)=O	2307-10-0	1	GoodScents
1300	3-methylbutyl 3-oxobutanoate	O=C(CC(=O)OCCC(C)C)C	2308-18-1	1	GoodScents
1301	(2S)-6-methyl-2-[(1S)-4-methylcyclohex-3-en-1-yl]hept-5-en-2-ol	CC(=CCC[C@](C)(O)[C@@H]1CC=C(CC1)C)C	23089-26-1	1	GoodScents
1302	propan-2-yl hexanoate	C(CCCCC)(=O)OC(C)C	2311-46-8	1	GoodScents
1303	propan-2-yl decanoate	C(CCCCCCCCC)(=O)OC(C)C	2311-59-3	1	GoodScents
1304	2,3,5,6-tetramethyl-1,4-dioxane-2,5-diol	CC1(OC(C(OC1C)(O)C)C)O	23147-57-1	1	GoodScents
1305	propyl benzoate	C(C1=CC=CC=C1)(=O)OCCC	2315-68-6	1	GoodScents
1306	4-(2,2,6-trimethyl-7-oxabicyclo[4.1.0]heptan-1-yl)but-3-en-2-one	CC1(C2(OC2(CCC1)C)C=CC(C)=O)C	23267-57-4	1	GoodScents
1307	(1S,2R,5R)-5-methyl-2-propan-2-ylcyclohexan-1-ol	C[C@@H]1CC[C@@H]([C@H](C1)O)C(C)C	23283-97-8	1	GoodScents
1308	2-methylsulfanylacetaldehyde	CSCC=O	23328-62-3	1	GoodScents
1309	4,8a-dimethyl-1,2,3,4,5,6,7,8-octahydronaphthalen-4a-ol	CC1CCCC2(CCCCC12O)C	23333-91-7	1	GoodScents
1310	1-[1-(3-methylbutoxy)ethoxy]hexane	CC(CCOC(C)OCCCCCC)C	233665-90-2	1	GoodScents
1311	ethyl 3-methylsulfanylbutanoate	CSC(CC(=O)OCC)C	233665-96-8	1	GoodScents
1312	ethyl 5-methylsulfanylpentanoate	CSCCCCC(=O)OCC	233665-98-0	1	GoodScents
1313	4-phenylbutan-2-ol	C1(=CC=CC=C1)CCC(C)O	2344-70-9	1	GoodScents
1314	(3S,3aR,3bR,4S,7R,7aR)-3,7-dimethyl-4-(propan-2-yl)octahydro-1H-cyclopenta[1,3]cyclopropa[1,2]benzen-3-ol	C[C@@]1(CC[C@@]23[C@@H](CC[C@H]([C@@H]2[C@H]31)C(C)C)C)O	23445-02-5	1	GoodScents
1315	[(2Z)-3,7-dimethylocta-2,6-dienyl] 2-methylpropanoate	CC(C(=O)OC\C=C(/CCC=C(C)C)\C)C	2345-24-6	1	GoodScents
1316	[(2E)-3,7-dimethylocta-2,6-dienyl] 2-methylpropanoate	CC(C(=O)OC\C=C(\CCC=C(C)C)/C)C	2345-26-8	1	GoodScents
1317	pentadecan-2-one	CC(CCCCCCCCCCCCC)=O	2345-28-0	1	GoodScents
1318	2-methyl-4,5-dihydro-1,3-thiazole	CC=1SCCN1	2346-00-1	1	GoodScents
1319	hexyl 2-methylpropanoate	CC(C(=O)OCCCCCC)C	2349-07-07	1	GoodScents
1320	heptyl 2-methylpropanoate	CC(C(=O)OCCCCCCC)C	2349-13-5	1	GoodScents
1321	2-phenoxyethyl propanoate	C(CC)(=O)OCCOC1=CC=CC=C1	23495-12-7	1	GoodScents
1322	ethyl oct-2-enoate	C(C=CCCCCC)(=O)OCC	2351-90-8	1	GoodScents
1323	(5S)-5-hydroxy-1-(4-hydroxy-3-methoxyphenyl)tetradecan-3-one	O[C@H](CC(CCC1=CC(=C(C=C1)O)OC)=O)CCCCCCCCC	23513-15-7	1	GoodScents
1324	4-methyl-4-methylsulfanylpentan-2-one	CC(CC(C)=O)(C)SC	23550-40-5	1	GoodScents
1325	deca-2,4-dienal	C(C=CC=CCCCCC)=O	2363-88-4	1	GoodScents
1326	oct-2-enal	C(C=CCCCCC)=O	2363-89-5	1	GoodScents
1327	[2-[1-(3,3-dimethylcyclohexyl)ethoxy]-2-oxoethyl] propanoate	C(CC)(=O)OCC(=O)OC(C)C1CC(CCC1)(C)C	236391-76-7	1	GoodScents
1328	3,5-dimethyl-1,2,4-trithiolane	CC1SSC(S1)C	23654-92-4	1	GoodScents
1329	(E)-1-(2,6,6-trimethyl-1-cyclohexa-1,3-dienyl)but-2-en-1-one	CC1=C(C(CC=C1)(C)C)C(\C=C\C)=O	23696-85-7	1	GoodScents
1330	2,2-dimethylhexan-1-ol	CC(CO)(CCCC)C	2370-13-0	1	GoodScents
1331	oct-2-enyl acetate	C(C)(=O)OCC=CCCCCC	2371-13-3	1	GoodScents
1332	1,6,7,7-tetramethylbicyclo[2.2.1]heptan-6-ol	CC12CCC(CC1(O)C)C2(C)C	2371-42-8	1	GoodScents
1333	(E)-1-(2,6,6-trimethyl-1-cyclohexenyl)but-2-en-1-one	CC1=C(C(CCC1)(C)C)C(\C=C\C)=O	23726-91-2	1	GoodScents
1334	(Z)-1-(2,6,6-trimethyl-1-cyclohexenyl)but-2-en-1-one	CC1=C(C(CCC1)(C)C)C(\C=C/C)=O	23726-92-3	1	GoodScents
1336	(Z)-1-(2,6,6-trimethyl-1-cyclohex-2-enyl)but-2-en-1-one	CC=1C(C(CCC1)(C)C)C(\C=C/C)=O	23726-94-5	1	GoodScents
1337	ethyl 2-methyldisulfanylpropanoate	CSSC(C(=O)OCC)C	23747-43-5	1	GoodScents
1338	S-methyl 3-methylbutanethioate	CC(CC(SC)=O)C	23747-45-7	1	GoodScents
1339	7-methyl-6,7-dihydro-5H-cyclopenta[b]pyrazine	CC1CCC=2C1=NC=CN2	23747-48-0	1	GoodScents
1340	2,4,6-trimethyl-1,3,5-trithiane	CC1SC(SC(S1)C)C	23769-39-3	1	GoodScents
1341	1-(3-methylpyrazin-2-yl)ethanone	CC=1C(=NC=CN1)C(C)=O	23787-80-6	1	GoodScents
1342	2,2,7,7-tetramethyltricyclo[6.2.1.01,6]undecan-5-one	CC1(C23C(C(CC1)=O)C(C(CC2)C3)(C)C)C	23787-90-8	1	GoodScents
1343	2,3-dimethylquinoxaline	CC1=NC2=CC=CC=C2N=C1C	2379-55-7	1	GoodScents
1344	2-[(2R,6S)-6,10-dimethylspiro[4.5]dec-9-en-2-yl]propan-2-ol	C[C@@H]1C2(CC[C@H](C2)C(C)(C)O)C(=CCC1)C	23811-08-7	1	GoodScents
1345	2,7,7-trimethylbicyclo[3.1.1]heptane-2-thiol	CC1(C2CC(CC1)C2(C)C)S	23832-18-0	1	GoodScents
1346	(3R)-3,7-dimethyloct-6-enal	C[C@@H](CC=O)CCC=C(C)C	2385-77-5	1	GoodScents
1347	1-(3-methyl-2-benzofuran-1-yl)ethanone	CC=1OC(=C2C1C=CC=C2)C(C)=O	23911-56-0	1	GoodScents
1348	methyl hex-2-enoate	C(C=CCCC)(=O)OC	2396-77-2	1	GoodScents
1349	methyl hex-3-enoate	C(CC=CCC)(=O)OC	2396-78-3	1	GoodScents
1350	ethyl hex-3-enoate	C(CC=CCC)(=O)OCC	2396-83-0	1	GoodScents
1351	ethyl (2E,4E)-hexa-2,4-dienoate	C(\C=C\C=C\C)(=O)OCC	2396-84-1	1	GoodScents
1352	methyl oct-2-enoate	C(C=CCCCCC)(=O)OC	2396-85-2	1	GoodScents
1353	(1E,6E)-1-methyl-5-methylidene-8-propan-2-ylcyclodeca-1,6-diene	C/C/1=C\CCC(\C=C\C(CC1)C(C)C)=C	23986-74-5	1	GoodScents
1354	2,6,10-trimethylundeca-5,9-dien-1-ol	CC(CO)CCC=C(CCC=C(C)C)C	24048-14-4	1	GoodScents
1355	(3R,6R)-6-ethenyl-2,2,6-trimethyloxan-3-ol	C(=C)[C@]1(CC[C@H](C(O1)(C)C)O)C	24048-52-0	1	GoodScents
1356	2-methyl-1,3-thiazolidine	CC1SCCN1	24050-16-6	1	GoodScents
1357	5-ethyl-5H-furan-2-one	C(C)C1C=CC(O1)=O	2407-43-4	1	GoodScents
1358	prop-2-enyl propanoate	C(CC)(=O)OCC=C	2408-20-0	1	GoodScents
1359	2,2,6-trimethylcyclohexan-1-one	CC1(C(C(CCC1)C)=O)C	2408-37-9	1	GoodScents
1360	2-tert-butyl-4-methylphenol	C(C)(C)(C)C1=C(C=CC(=C1)C)O	2409-55-4	1	GoodScents
1361	cyclohexyl benzoate	C(C1=CC=CC=C1)(=O)OC1CCCCC1	2412-73-9	1	GoodScents
1362	methyl 4-methylpentanoate	CC(CCC(=O)OC)C	2412-80-8	1	GoodScents
1363	2-butan-2-yl-3-methoxypyrazine	CC(CC)C1=NC=CN=C1OC	24168-70-5	1	GoodScents
1364	7-methoxy-7-methyl-3-methylideneoct-1-ene	COC(CCCC(C=C)=C)(C)C	24202-00-4	1	GoodScents
1365	2-butyl-4,6-dimethyl-5,6-dihydro-2H-pyran	C(CCC)C1OC(CC(=C1)C)C	24237-00-1	1	GoodScents
1366	sodium (E)-3-(4-hydroxy-3-methoxyphenyl)prop-2-enoate	OC1=C(C=C(C=C1)/C=C/C(=O)[O-])OC.[Na+]	24276-84-4	1	GoodScents
1367	1-(1,3-thiazol-2-yl)ethanone	S1C(=NC=C1)C(C)=O	24295-03-2	1	GoodScents
1368	(Z)-dec-3-enoic acid	C(C\C=C/CCCCCC)(=O)O	2430-93-5	1	GoodScents
1369	S-methyl butanethioate	C(CCC)(SC)=O	2432-51-1	1	GoodScents
1370	S-methyl hexanethioate	C(CCCCC)(SC)=O	2432-77-1	1	GoodScents
1371	S-butan-2-yl 3-methylbutanethioate	CC(CC(SC(C)CC)=O)C	2432-91-9	1	GoodScents
1372	ethyl 2-hydroxy-3-methylpentanoate	OC(C(=O)OCC)C(CC)C	24323-38-4	1	GoodScents
1373	butane-1,3-dithiol	C(CC(C)S)S	24330-52-7	1	GoodScents
1374	2-heptyloxolane	C(CCCCCC)C1OCCC1	2435-16-7	1	GoodScents
1375	3,7-dimethylocta-1,6-diene	CC(C=C)CCC=C(C)C	2436-90-0	1	GoodScents
1376	dodecanenitrile	C(CCCCCCCCCCC)#N	2437-25-4	1	GoodScents
1377	(1S)-4-methyl-1-propan-2-ylcyclohex-3-en-1-ol	CC1=CC[C@](CC1)(O)C(C)C	2438-10-0	1	GoodScents
1378	2-methylbutyl propanoate	C(CC)(=O)OCC(CC)C	2438-20-2	1	GoodScents
1379	2-cyclohexyl-3-methylbutanal	C1(CCCCC1)C(C=O)C(C)C	2439-44-3	1	GoodScents
1380	2-phenylpent-4-enal	C1(=CC=CC=C1)C(C=O)CC=C	24401-36-3	1	GoodScents
1381	(1S,4aR,8aR)-4,7-dimethyl-1-(propan-2-yl)-1,2,4a,5,6,8a-hexahydronaphthalene	CC1=CC[C@H]([C@@H]2C=C(CC[C@@H]12)C)C(C)C	24406-05-1	1	GoodScents
1382	ethyl 2-hydroxy-3-methylbutanoate	OC(C(=O)OCC)C(C)C	2441-06-07	1	GoodScents
1383	non-1-en-3-one	C=CC(CCCCCC)=O	24415-26-7	1	GoodScents
1384	oct-1-en-3-yl acetate	C(C)(=O)OC(C=C)CCCCC	2442-10-06	1	GoodScents
1385	3-prop-2-enyldisulfanyldisulfanylprop-1-ene	C(C=C)SSSSCC=C	2444-49-7	1	GoodScents
1386	2-methylpropyl 2-methylbutanoate	CC(C(=O)OCC(C)C)CC	2445-67-2	1	GoodScents
1387	2-methylbutyl 2-methylpropanoate	CC(C(=O)OCC(CC)C)C	2445-69-4	1	GoodScents
1388	pentyl 2-methylpropanoate	CC(C(=O)OCCCCC)C	2445-72-9	1	GoodScents
1389	hexyl propanoate	C(CC)(=O)OCCCCCC	2445-76-3	1	GoodScents
1390	2-methylbutyl 3-methylbutanoate	CC(CC(=O)OCC(CC)C)C	2445-77-4	1	GoodScents
1391	2-methylbutyl 2-methylbutanoate	CC(C(=O)OCC(CC)C)CC	2445-78-5	1	GoodScents
1392	7-methylchromen-2-one	CC1=CC=C2C=CC(OC2=C1)=O	2445-83-2	1	GoodScents
1393	4-methyl-1-propan-2-ylbicyclo[3.1.0]hex-3-en-2-one	CC1=CC(C2(CC12)C(C)C)=O	24545-81-1	1	GoodScents
1394	(3S)-oct-1-en-3-ol	C=C[C@H](CCCCC)O	24587-53-9	1	GoodScents
1395	non-2-enal	C(C=CCCCCCC)=O	2463-53-8	1	GoodScents
1396	hept-2-enal	C(C=CCCCC)=O	2463-63-0	1	GoodScents
1397	undec-2-enal	C(C=CCCCCCCCC)=O	2463-77-6	1	GoodScents
1398	2-hydroxy-5-methylhexan-3-one	OC(C)C(CC(C)C)=O	246511-74-0	1	GoodScents
1399	(E)-3-(4-methoxyphenyl)prop-2-enal	COC1=CC=C(C=C1)/C=C/C=O	24680-50-0	1	GoodScents
1400	2-methoxy-3-(2-methylpropyl)pyrazine	COC1=NC=CN=C1CC(C)C	24683-00-9	1	GoodScents
1401	(3R,5R)-3-ethoxy-1,1,5-trimethylcyclohexane	C(C)O[C@H]1CC(C[C@H](C1)C)(C)C	24691-15-4	1	GoodScents
1402	(4E,8E)-4,8,11,11-tetramethylbicyclo[8.1.0]undeca-4,8-diene	C/C=1/CCC2C(C2/C=C(/CC/C1)\C)(C)C	24703-35-3	1	GoodScents
1403	3,7-dimethyloct-6-enyl (E)-2-methylbut-2-enoate	C/C(/C(=O)OCCC(CCC=C(C)C)C)=C\C	24717-85-9	1	GoodScents
1404	(1,7,7-trimethyl-6-bicyclo[2.2.1]heptanyl) 2-methylpropanoate	CC(C(=O)OC1CC2CCC1(C2(C)C)C)C	24717-86-0	1	GoodScents
1405	(E)-1-(2,6,6-trimethyl-1-cyclohex-2-enyl)but-2-en-1-one	CC=1C(C(CCC1)(C)C)C(\C=C\C)=O	24720-09-0	1	GoodScents
1406	2-phenylethyl 2-methylbutanoate	CC(C(=O)OCCC1=CC=CC=C1)CC	24817-51-4	1	GoodScents
1407	methyl dec-2-enoate	C(C=CCCCCCCC)(=O)OC	2482-39-5	1	GoodScents
1408	methyl 3-oxo-2-pentylcyclopentaneacetate	O=C1C(C(CC1)CC(=O)OC)CCCCC	24851-98-7	1	GoodScents
1409	[(E)-hex-2-enyl] acetate	C(C)(=O)OC\C=C\CCC	2497-18-9	1	GoodScents
1410	hex-4-en-3-one	CCC(C=CC)=O	2497-21-4	1	GoodScents
1411	(Z)-dec-2-enal	C(\C=C/CCCCCCC)=O	2497-25-8	1	GoodScents
1412	3a,4,5,6,7,7a-hexahydro-4,7-methano-1H-inden-5-yl acetate	C(C)(=O)OC1C2C3C=CCC3C(C1)C2	2500-83-6	1	GoodScents
1413	ethyl 2-cyclohexylpropanoate	C1(CCCCC1)C(C(=O)OCC)C	2511-00-4	1	GoodScents
1414	(2E,4Z)-deca-2,4-dienal	C(\C=C\C=C/CCCCC)=O	25152-83-4	1	GoodScents
1415	(2E,4E)-deca-2,4-dienal	C(\C=C\C=C\CCCCC)=O	25152-84-5	1	GoodScents
1416	[(Z)-hex-3-enyl] benzoate	C(C1=CC=CC=C1)(=O)OCC\C=C/CC	25152-85-6	1	GoodScents
1417	(E)-hex-4-enal	C(CC\C=C\C)=O	25166-87-4	1	GoodScents
1418	2-(3-methylbut-2-enyl)cyclopentan-1-one	CC(=CCC1C(CCC1)=O)C	2520-60-7	1	GoodScents
1419	1-(3,3-dimethylcyclohexyl)ethyl formate	C(=O)OC(C)C1CC(CCC1)(C)C	25225-08-5	1	GoodScents
1420	1-(3,3-dimethylcyclohexyl)ethanol	CC1(CC(CCC1)C(C)O)C	25225-09-6	1	GoodScents
1421	1-(3,3-dimethylcyclohexyl)ethyl acetate	C(C)(=O)OC(C)C1CC(CCC1)(C)C	25225-10-9	1	GoodScents
1422	(1aR,7S,7bS)-1,1,7-trimethyl-4-methylidene-2,3,4a,5,6,7,7a,7b-octahydro-1aH-cyclopropa[e]azulene	CC1([C@H]2C3[C@H](CCC3C(CC[C@H]21)=C)C)C	25246-27-9	1	GoodScents
1423	2-methylthiophene-3-thiol	CC=1SC=CC1S	2527-76-6	1	GoodScents
1424	2-(propyldisulfanylmethyl)furan	C(CC)SSCC=1OC=CC1	252736-36-0	1	GoodScents
1425	S-(2,5-dimethyltetrahydro-3-furanyl) ethanethioate	C(C)(SC1C(OC(C1)C)C)=O	252736-39-3	1	GoodScents
1426	O-(2-methyloxolan-3-yl) ethanethioate	C(C)(OC1C(OCC1)C)=S	252736-41-7	1	GoodScents
1427	1-(2,5-dimethylthiophen-3-yl)ethanone	CC=1SC(=CC1C(C)=O)C	2530-10-01	1	GoodScents
1428	1-(3,3-dimethylcyclohexyl)ethanone	CC1(CC(CCC1)C(C)=O)C	25304-14-7	1	GoodScents
1429	4-(2,6,6-trimethyl-1-cyclohex-2-enyl)but-3-en-2-ol	CC=1C(C(CCC1)(C)C)C=CC(C)O	25312-34-9	1	GoodScents
1430	1-(1,2,3,4-tetrahydropyridin-6-yl)ethanone	N1CCCC=C1C(C)=O	25343-57-1	1	GoodScents
1431	hept-2-enyl 3-methylbutanoate	CC(CC(=O)OCC=CCCCC)C	253596-70-2	1	GoodScents
1432	(2E,6Z,8E)-N-(2-methylpropyl)deca-2,6,8-trienamide	CC(CNC(\C=C\CC\C=C/C=C/C)=O)C	25394-57-4	1	GoodScents
1433	2-ethylidenehexanal	C(C)=C(C=O)CCCC	25409-08-9	1	GoodScents
1434	pentyl 3-methylbutanoate	CC(CC(=O)OCCCCC)C	25415-62-7	1	GoodScents
1435	ethyl 4-methylpentanoate	CC(CCC(=O)OCC)C	25415-67-2	1	GoodScents
1436	3-pentylcyclohex-2-en-1-one	C(CCCC)C1=CC(CCC1)=O	25435-63-6	1	GoodScents
1437	(E)-oct-2-enal	C(\C=C\CCCCC)=O	2548-87-0	1	GoodScents
1438	cyclohexyl 2-hydroxybenzoate	OC1=C(C(=O)OC2CCCCC2)C=CC=C1	25485-88-5	1	GoodScents
1439	4,7-dimethyloct-6-en-3-one	CC(C(CC)=O)CC=C(C)C	2550-11-0	1	GoodScents
1440	4-phenylbutan-2-one	C1(=CC=CC=C1)CCC(C)=O	2550-26-7	1	GoodScents
1441	cyclohexyldisulfanylcyclohexane	C1(CCCCC1)SSC1CCCCC1	2550-40-5	1	GoodScents
1442	cyclohexadecanone	C1(CCCCCCCCCCCCCCC1)=O	2550-52-9	1	GoodScents
1443	(7Z)-cyclohexadec-7-en-1-one	C1(CCCCC\C=C/CCCCCCCC1)=O	2550-59-6	1	GoodScents
1444	6-[(Z)-pent-2-enyl]oxan-2-one	C(\C=C/CC)C1CCCC(O1)=O	25524-95-2	1	GoodScents
1445	ethyl 2-phenoxyacetate	O(C1=CC=CC=C1)CC(=O)OCC	2555-49-9	1	GoodScents
1446	2-(1-ethoxyethoxy)ethylbenzene	C(C)OC(C)OCCC1=CC=CC=C1	2556-10-07	1	GoodScents
1447	2-pentylcyclopent-2-en-1-one	C(CCCC)C=1C(CCC1)=O	25564-22-1	1	GoodScents
1448	2-ethoxy-4-methylphenol	C(C)OC1=C(C=CC(=C1)C)O	2563-07-07	1	GoodScents
1449	5-(3-methylphenyl)pentan-1-ol	CC=1C=C(C=CC1)CCCCCO	25634-93-9	1	GoodScents
1450	(2E)-1-methoxy-3,7-dimethylocta-2,6-diene	COC\C=C(\CCC=C(C)C)/C	2565-82-4	1	GoodScents
1451	1-methoxy-4-[(Z)-prop-1-enyl]benzene	COC1=CC=C(C=C1)\C=C/C	25679-28-1	1	GoodScents
1452	4,4,6-trimethyl-2-phenyl-1,3-dioxane	CC1(OC(OC(C1)C)C1=CC=CC=C1)C	2568-06-01	1	GoodScents
1453	4-methyl-2-phenyl-1,3-dioxolane	CC1OC(OC1)C1=CC=CC=C1	2568-25-4	1	GoodScents
1454	2-methoxy-3-propylpyrazine	COC1=NC=CN=C1CCC	25680-57-3	1	GoodScents
1455	2-ethyl-3-methoxypyrazine	C(C)C1=NC=CN=C1OC	25680-58-4	1	GoodScents
1456	2-methoxy-3-propan-2-ylpyrazine	COC1=NC=CN=C1C(C)C	25773-40-4	1	GoodScents
1457	2-methyl-2-sulfanylpentan-1-ol	CC(CO)(CCC)S	258823-39-1	1	GoodScents
1458	(5E)-3-methylcyclotetradec-5-en-1-one	CC1CC(CCCCCCCC/C=C/C1)=O	259854-70-1	1	GoodScents
1459	(5Z)-3-methylcyclotetradec-5-en-1-one	CC1CC(CCCCCCCC\C=C/C1)=O	259854-71-2	1	GoodScents
1460	2-methylbutyl hexanoate	C(CCCCC)(=O)OCC(CC)C	2601-13-0	1	GoodScents
1461	4,5-dimethyl-2-(2-methylpropyl)-1,3-oxazole	CC=1N=C(OC1C)CC(C)C	26131-91-9	1	GoodScents
1462	[(1R,2S,5R)-5-methyl-2-propan-2-ylcyclohexyl] acetate	C(C)(=O)O[C@H]1[C@@H](CC[C@H](C1)C)C(C)C	2623-23-6	1	GoodScents
1463	4-ethenylphenol	C(=C)C1=CC=C(C=C1)O	2628-17-3	1	GoodScents
1464	dec-4-enoic acid	C(CCC=CCCCCC)(=O)O	26303-90-2	1	GoodScents
1465	6-ethyl-3-methyloct-5-en-1-ol	C(C)C(=CCC(CCO)C)CC	26330-64-3	1	GoodScents
1466	nona-2,6-dienal	C(C=CCCC=CCC)=O	26370-28-5	1	GoodScents
1467	hexyl butanoate	C(CCC)(=O)OCCCCCC	2639-63-6	1	GoodScents
1468	[(6E)-3,7,11-trimethyldodeca-1,6,10-trien-3-yl] 2-methylpropanoate	CC(C(=O)OC(C=C)(CC\C=C(\CCC=C(C)C)/C)C)C	2639-68-1	1	GoodScents
1469	2,3-dihydroxypropyl 5-hydroxydecanoate	OC(CCCC(=O)OCC(CO)O)CCCCC	26446-31-1	1	GoodScents
1470	2,3-dihydroxypropyl 5-hydroxydodecanoate	OC(CCCC(=O)OCC(CO)O)CCCCCCC	26446-32-2	1	GoodScents
1471	2-methyl-2,3-dihydrofuran-4-thiol	CC1OC=C(C1)S	26486-13-5	1	GoodScents
1472	2-methyl-4,5-dihydrofuran-3-thiol acetate	C(C)(=O)O.CC=1OCCC1S	26486-14-6	1	GoodScents
1473	2,5-dimethyltetrahydrofuran-3-thiol	CC1OC(CC1S)C	26486-21-5	1	GoodScents
1474	4-hydroxy-2,5-dimethylthiophen-3-one	OC=1C(C(SC1C)C)=O	26494-10-0	1	GoodScents
1475	ethyl 3-methyl-2-oxopentanoate	CC(C(C(=O)OCC)=O)CC	26516-27-8	1	GoodScents
1476	(2R)-hexan-2-ol	C[C@H](CCCC)O	26549-24-6	1	GoodScents
1477	(3S)-heptan-3-ol	CC[C@@H](CCCC)O	26549-25-7	1	GoodScents
1478	ethyl (E)-hex-3-enoate	C(C\C=C\CC)(=O)OCC	26553-46-8	1	GoodScents
1479	ethyl (E)-oct-3-enoate	C(C\C=C\CCCC)(=O)OCC	26553-47-9	1	GoodScents
1480	(2S,4S)-4-methyl-2-pentyl-1,3-dioxolane	C[C@@H]1O[C@H](OC1)CCCCC	26563-75-7	1	GoodScents
1481	(E)-1-[2-hydroxy-3-[(2E)-6-hydroxy-3,7-dimethylocta-2,7-dienyl]-4-methoxyphenyl]-3-(4-hydroxyphenyl)prop-2-en-1-one	OC1=C(C=CC(=C1C\C=C(\CCC(C(=C)C)O)/C)OC)C(\C=C\C1=CC=C(C=C1)O)=O	265652-88-8	1	GoodScents
1482	4-methyl-2-phenylpent-2-enal	CC(C=C(C=O)C1=CC=CC=C1)C	26643-91-4	1	GoodScents
1483	6-methyl-2,3-dihydrothieno[2,3-c]furan	CC=1OC=C2C1SCC2	26693-24-3	1	GoodScents
1484	ethyl 3,7-dimethyloct-6-enoate	CC(CC(=O)OCC)CCC=C(C)C	26728-44-9	1	GoodScents
1485	2-ethoxybutane	C(C)OC(C)CC	2679-87-0	1	GoodScents
1488	(4,7,7-trimethyl-3-bicyclo[2.2.1]heptanyl) benzoate	C(C1=CC=CC=C1)(=O)OC1CC2CCC1(C2(C)C)C	26927-89-9	1	GoodScents
1489	[(1S,3R,4S)-4,7,7-trimethyl-3-bicyclo[2.2.1]heptanyl] benzoate	C(C1=CC=CC=C1)(=O)O[C@@H]1C[C@@H]2CC[C@]1(C2(C)C)C	26927-90-2	1	GoodScents
1490	1-methoxy-4-(2-methoxypropan-2-yl)-1-methylcyclohexane	COC1(CCC(CC1)C(C)(C)OC)C	26946-66-7	1	GoodScents
1492	(E)-non-5-en-2-one	CC(CC\C=C\CCC)=O	27039-84-5	1	GoodScents
1493	prop-2-enyl 3-cyclohexylpropanoate	C1(CCCCC1)CCC(=O)OCC=C	2705-87-5	1	GoodScents
1494	1-(4-hydroxy-3-methoxyphenyl)decan-3-one	OC1=C(C=C(C=C1)CCC(CCCCCCC)=O)OC	27113-22-0	1	GoodScents
1495	methyl 2-acetamidobenzoate	C(C)(=O)NC1=C(C(=O)OC)C=CC=C1	2719-08-06	1	GoodScents
1496	6-nonyloxan-2-one	C(CCCCCCCC)C1CCCC(O1)=O	2721-22-4	1	GoodScents
1497	1-(2,3,4,5-tetrahydropyridin-6-yl)ethanone	N=1CCCCC1C(C)=O	27300-27-2	1	GoodScents
1498	ethyl 3-hydroxy-2-methylbutanoate	OC(C(C(=O)OCC)C)C	27372-03-8	1	GoodScents
1499	(Z)-tricos-9-ene	CCCCCCCC\C=C/CCCCCCCCCCCCC	27519-02-4	1	GoodScents
1500	5-ethyl-4-hydroxy-2-methylfuran-3-one	C(C)C1=C(C(C(O1)C)=O)O	27538-09-6	1	GoodScents
1501	2-ethyl-4-hydroxy-5-methylfuran-3-one	C(C)C1OC(=C(C1=O)O)C	27538-10-9	1	GoodScents
1502	(1,7,7-trimethyl-5-bicyclo[2.2.1]heptanyl) propanoate	C(CC)(=O)OC1C2CCC(C1)(C2(C)C)C	2756-56-1	1	GoodScents
1503	3-methylcyclopent-2-en-1-one	CC1=CC(CC1)=O	2758-18-1	1	GoodScents
1504	6-pentylpyran-2-one	C(CCCC)C1=CC=CC(O1)=O	27593-23-3	1	GoodScents
1505	2,4-dimethyl-4,4a,5,9b-tetrahydroindeno[1,2-d][1,3]dioxine	CC1OC(C2C(O1)C1=CC=CC=C1C2)C	27606-09-3	1	GoodScents
1506	3-methylbutyl 2-methylbutanoate	CC(C(=O)OCCC(C)C)CC	27625-35-0	1	GoodScents
1507	pentadecanal	C(CCCCCCCCCCCCCC)=O	2765-11-09	1	GoodScents
1508	(E)-non-2-en-4-one	C\C=C\C(CCCCC)=O	27743-70-0	1	GoodScents
1509	3-propylsulfanylprop-1-ene	C(CC)SCC=C	27817-67-0	1	GoodScents
1510	ethyl (E)-hex-2-enoate	C(\C=C\CCC)(=O)OCC	27829-72-7	1	GoodScents
1511	2-methoxy-4-propylphenol	COC1=C(C=CC(=C1)CCC)O	2785-87-7	1	GoodScents
1512	4-ethyl-2-methoxyphenol	C(C)C1=CC(=C(C=C1)O)OC	2785-89-9	1	GoodScents
1513	1,2-dimethylcyclohex-3-ene-1-carbaldehyde	CC1(C(C=CCC1)C)C=O	27939-60-2	1	GoodScents
1514	methyl 2,6,6-trimethylcyclohex-2-ene-1-carboxylate	CC=1C(C(CCC1)(C)C)C(=O)OC	28043-10-9	1	GoodScents
1515	2,3-diacetoxypropyl octadec-9-enoate	C(CCCCCCCC=CCCCCCCCC)(=O)OCC(COC(C)=O)OC(C)=O	28060-90-4	1	GoodScents
1516	(2E,6Z)-nona-2,6-dien-1-ol	C(\C=C\CC\C=C/CC)O	28069-72-9	1	GoodScents
1517	(Z)-1-(1-ethoxyethoxy)hex-3-ene	C(C)OC(C)OCC\C=C/CC	28069-74-1	1	GoodScents
1518	2-(cyclohexylmethyl)pyrazine	C1(CCCCC1)CC1=NC=CN=C1	28217-92-7	1	GoodScents
1519	(E)-2-methyl-4-(2,2,3-trimethyl-1-cyclopent-3-enyl)but-2-en-1-ol	C/C(/CO)=C\CC1C(C(=CC1)C)(C)C	28219-60-5	1	GoodScents
1520	(E)-2-ethyl-4-(2,2,3-trimethyl-1-cyclopent-3-enyl)but-2-en-1-ol	C(C)/C(/CO)=C\CC1C(C(=CC1)C)(C)C	28219-61-6	1	GoodScents
1522	(6R)-6-pentyloxan-2-one	C(CCCC)[C@@H]1CCCC(O1)=O	2825-91-4	1	GoodScents
1523	2-[(1R,4R,5S)-1,8-dimethylspiro[4.5]dec-8-en-4-yl]propan-2-ol	C[C@@H]1CC[C@H]([C@]12CCC(=CC2)C)C(C)(C)O	28296-85-7	1	GoodScents
1524	4-ethenyl-2,6-dimethoxyphenol	C(=C)C1=CC(=C(C(=C1)OC)O)OC	28343-22-8	1	GoodScents
1525	prop-2-enyl 3-methylbutanoate	CC(CC(=O)OCC=C)C	2835-39-4	1	GoodScents
1526	1-[(2Z,5Z,9Z)-2,6,10-trimethylcyclododeca-2,5,9-trien-1-yl]ethanone	C/C=1/C(CC\C(=C/CC\C(=C/C\C1)\C)\C)C(C)=O	28371-99-5	1	GoodScents
1527	(1R,3R,4R)-2,2,3,4-tetramethylbicyclo[2.2.1]heptan-3-ol	CC1([C@@H]2CC[C@@]([C@]1(O)C)(C2)C)C	28462-85-3	1	GoodScents
1528	(2E)-2-benzylidenebutanal	C(/C1=CC=CC=C1)=C(\C=O)/CC	28467-92-7	1	GoodScents
1529	2-methoxy-3-methylpyrazine	COC1=NC=CN=C1C	2847-30-5	1	GoodScents
1530	3-(2,5-dimethylfuran-3-yl)disulfanyl-2,5-dimethylfuran	CC=1OC(=CC1SSC1=C(OC(=C1)C)C)C	28588-73-0	1	GoodScents
1531	2-methylfuran-3-thiol	CC=1OC=CC1S	28588-74-1	1	GoodScents
1532	2-methyl-3-(2-methylfuran-3-yl)disulfanylfuran	CC=1OC=CC1SSC1=C(OC=C1)C	28588-75-2	1	GoodScents
1533	2-methyl-3-[(2-methyl-3-furyl)disulfanyldisulfanyl]furan	CC=1OC=CC1SSSSC1=C(OC=C1)C	28588-76-3	1	GoodScents
1534	(2,5-dimethyl-1,3-dihydroinden-2-yl)methanol	CC1(CC2=CC=C(C=C2C1)C)CO	285977-85-7	1	GoodScents
1535	2,2-dihydroxy-1-phenylethanone	OC(C(=O)C1=CC=CC=C1)O	28631-86-9	1	GoodScents
1536	(9Z)-17-oxacycloheptadec-9-en-1-one	C1(CCCCCCC\C=C/CCCCCCO1)=O	28645-51-4	1	GoodScents
1537	3-hydroxy-4,5-dimethyl-5H-furan-2-one	OC=1C(OC(C1C)C)=O	28664-35-9	1	GoodScents
1538	4-methyl-1-propan-2-ylbicyclo[3.1.0]hex-3-ene	CC1=CCC2(CC12)C(C)C	2867-05-02	1	GoodScents
1539	2-ethyldecanoic acid	C(C)C(C(=O)O)CCCCCCCC	2874-76-2	1	GoodScents
1540	(2-methyl-4-oxopyran-3-yl) acetate	C(C)(=O)OC1=C(OC=CC1=O)C	28787-36-2	1	GoodScents
1541	1,3-thiazole	S1C=NC=C1	288-47-1	1	GoodScents
1542	2-methyl-3-methylsulfanylpyrazine	CC1=NC=CN=C1SC	2882-20-4	1	GoodScents
1543	2-methoxy-6-methylpyrazine	COC1=NC(=CN=C1)C	2882-21-5	1	GoodScents
1544	2-(4-methylcyclohex-3-en-1-yl)propyl acetate	C(C)(=O)OCC(C)C1CC=C(CC1)C	28839-13-6	1	GoodScents
1545	(E)-2-methylhex-2-enoic acid	C/C(/C(=O)O)=C\CCC	28897-58-7	1	GoodScents
1546	8-methyl-1,5-benzodioxepin-3-one	CC=1C=CC2=C(OCC(CO2)=O)C1	28940-11-6	1	GoodScents
1547	(6Z)-7,11-dimethyl-3-methylidenedodeca-1,6,10-triene	C/C(=C/CCC(C=C)=C)/CCC=C(C)C	28973-97-9	1	GoodScents
1548	(5E)-2,6-dimethylocta-1,5,7-trien-3-ol	CC(=C)C(C\C=C(\C=C)/C)O	28977-58-4	1	GoodScents
1549	pyrazine	N1=CC=NC=C1	290-37-9	1	GoodScents
1550	(6,6-dimethyl-4-bicyclo[3.1.1]hept-3-enyl)methyl 2-methylpropanoate	CC(C(=O)OCC1=CCC2C(C1C2)(C)C)C	29021-37-2	1	GoodScents
1551	(Z)-non-2-enenitrile	C(\C=C/CCCCCC)#N	29127-83-1	1	GoodScents
1552	3,7-dimethyloct-6-en-1-yn-3-ol	CC(C#C)(CCC=C(C)C)O	29171-20-8	1	GoodScents
1553	1,2,3,5,6-pentathiepane	S1SSCSSC1	292-46-6	1	GoodScents
1554	ethyl 2-acetyloctanoate	C(C)(=O)C(C(=O)OCC)CCCCCC	29214-60-6	1	GoodScents
1556	4,7-dimethyl-1-propan-2-yl-1,2,4a,5,8,8a-hexahydronaphthalene	CC1=CCC(C2CC(=CCC12)C)C(C)C	29350-73-0	1	GoodScents
1557	methylsulfanylmethanethiol	CSCS	29414-47-9	1	GoodScents
1558	2,6-dimethylocta-1,5,7-trien-3-ol	CC(=C)C(CC=C(C=C)C)O	29414-56-0	1	GoodScents
1559	2-propan-2-ylpyrazine	CC(C)C1=NC=CN=C1	29460-90-0	1	GoodScents
1560	2-(2-methylpropyl)pyrazine	CC(CC1=NC=CN=C1)C	29460-92-2	1	GoodScents
1562	methylsulfonylsulfanylmethane	CS(=O)(=O)SC	2949-92-0	1	GoodScents
1563	2-(4-methylcyclohex-3-en-1-yl)propanal	CC1=CCC(CC1)C(C=O)C	29548-14-9	1	GoodScents
1564	3,7,11-trimethyldodeca-2,6,10-trienyl acetate	C(C)(=O)OCC=C(CCC=C(CCC=C(C)C)C)C	29548-30-9	1	GoodScents
1565	(6R)-6-heptyloxan-2-one	C(CCCCCC)[C@@H]1CCCC(O1)=O	29587-89-1	1	GoodScents
1566	5-methyl-2-prop-1-en-2-ylcyclohexan-1-one	CC1CCC(C(C1)=O)C(=C)C	29606-79-9	1	GoodScents
1569	2,4,4-trimethyl-3-[(E)-3-oxobut-1-enyl]cyclohex-2-en-1-one	CC=1C(CCC(C1\C=C\C(C)=O)(C)C)=O	29790-29-2	1	GoodScents
1570	octyl 2-methylbutanoate	CC(C(=O)OCCCCCCCC)CC	29811-50-5	1	GoodScents
1571	ethyl 2-(phenylmethyl)butanoate	C1(=CC=CC=C1)CC(C(=O)OCC)CC	2983-36-0	1	GoodScents
1572	ethyl 2-ethylhexanoate	C(C)C(C(=O)OCC)CCCC	2983-37-1	1	GoodScents
1573	(1S)-1,6-dimethyl-4-propan-2-yl-1,2,3,4,4a,7-hexahydronaphthalene	C[C@H]1CCC(C2C=C(CC=C12)C)C(C)C	29837-12-5	1	GoodScents
1574	methoxycyclododecane	COC1CCCCCCCCCCC1	2986-54-1	1	GoodScents
1575	(1R,2R)-1-ethenyl-1-methyl-4-(propan-2-ylidene)-2-(prop-1-en-2-yl)cyclohexane	C(=C)[C@@]1([C@H](CC(CC1)=C(C)C)C(=C)C)C	29873-99-2	1	GoodScents
1576	3,3,6-trimethylhepta-1,5-dien-4-ol	CC(C=C)(C(C=C(C)C)O)C	29887-38-5	1	GoodScents
1577	2-(phenylmethyl)-1,3-dioxan-5-ol	C1(=CC=CC=C1)CC1OCC(CO1)O	29895-73-6	1	GoodScents
1578	1-[(E)-3,3-dimethoxyprop-1-enyl]-4-hexylbenzene	COC(/C=C/C1=CC=C(C=C1)CCCCCC)OC	29896-45-5	1	GoodScents
1579	1-(4,5-dihydro-1,3-thiazol-2-yl)ethanone	S1C(=NCC1)C(C)=O	29926-41-8	1	GoodScents
1580	1-(4,5-dihydro-1,3-thiazol-2-yl)propan-1-one	S1C(=NCC1)C(CC)=O	29926-42-9	1	GoodScents
1581	3,7-dimethylocta-1,5,7-trien-3-ol	CC(C=C)(CC=CC(=C)C)O	29957-43-5	1	GoodScents
1582	(1R,4aR,8aS)-7-methyl-4-methylidene-1-propan-2-yl-2,3,4a,5,6,8a-hexahydro-1H-naphthalene	CC=1CC[C@H]2C(CC[C@@H]([C@H]2C1)C(C)C)=C	30021-74-0	1	GoodScents
1583	3-methylcyclohexane-1,2-dione	CC1C(C(CCC1)=O)=O	3008-43-3	1	GoodScents
1584	(3E,5E)-octa-3,5-dien-2-one	CC(\C=C\C=C\CC)=O	30086-02-3	1	GoodScents
1585	pentyl 2-aminobenzoate	NC1=C(C(=O)OCCCCC)C=CC=C1	30100-15-3	1	GoodScents
1586	(4E,6E)-2,6-dimethylocta-2,4,6-triene	CC(C)=C\C=C\C(=C\C)\C	3016-19-1	1	GoodScents
1587	4-(octahydro-4,7-methano-5H-inden-5-ylidene)butanal	C1CCC2C3C(CC(C12)C3)=CCCC=O	30168-23-1	1	GoodScents
1588	ethyl (2E,4Z)-deca-2,4-dienoate	C(\C=C\C=C/CCCCC)(=O)OCC	3025-30-7	1	GoodScents
1589	2-methyl-4-methylidene-6-phenyloxane	CC1OC(CC(C1)=C)C1=CC=CC=C1	30310-41-9	1	GoodScents
1590	(2S,4R)-4-methyl-2-(2-methylprop-1-enyl)oxane	C[C@H]1C[C@H](OCC1)C=C(C)C	3033-23-6	1	GoodScents
1591	(2E,4E)-octa-2,4-dienal	C(\C=C\C=C\CCC)=O	30361-28-5	1	GoodScents
1592	(2E,4E)-undeca-2,4-dienal	C(\C=C\C=C\CCCCCC)=O	30361-29-6	1	GoodScents
1593	1,1,6-trimethyl-2H-naphthalene	CC1(CC=CC2=CC(=CC=C12)C)C	30364-38-6	1	GoodScents
1594	dec-4-enal	C(CCC=CCCCCC)=O	30390-50-2	1	GoodScents
1595	4-ethyl-2,5-dimethyl-1,3-oxazole	C(C)C=1N=C(OC1C)C	30408-61-8	1	GoodScents
1596	[(E)-non-2-enyl] acetate	C(C)(=O)OC\C=C\CCCCCC	30418-89-4	1	GoodScents
1597	1-ethyldisulfanylpropane	C(C)SSCCC	30453-31-7	1	GoodScents
1598	6,6-dimethyl-4-methylidenebicyclo[3.1.1]heptan-3-one	CC1(C2C(C(CC1C2)=O)=C)C	30460-92-5	1	GoodScents
1599	2,3,4-trimethylpentan-3-ol	CC(C)C(C(C)C)(O)C	3054-92-0	1	GoodScents
1600	(1R,8R)-7,7-dimethyl-6-methylenetricyclo[6.2.1.01,5]undecan-2-one	CC1(C(C2CCC([C@@]23CC[C@@H]1C3)=O)=C)C	30557-76-7	1	GoodScents
1602	butyl decanoate	C(CCCCCCCCC)(=O)OCCCC	30673-36-0	1	GoodScents
1603	2-methylpropyl decanoate	C(CCCCCCCCC)(=O)OCC(C)C	30673-38-2	1	GoodScents
1604	propyl decanoate	C(CCCCCCCCC)(=O)OCCC	30673-60-0	1	GoodScents
1605	6-methyloctanal	CC(CCCCC=O)CC	30689-75-9	1	GoodScents
1607	tricyclo[5.2.1.02,6]decane-3-carbaldehyde	C12C3C(CCC3C(CC1)C2)C=O	30772-79-3	1	GoodScents
1608	2-hexyl-4-methyl-1,3-dioxane	C(CCCCC)C1OCCC(O1)C	3080-69-1	1	GoodScents
1609	8-methylnonanal	CC(CCCCCCC=O)C	3085-26-5	1	GoodScents
1610	3-methyl-3-sulfanylbutanal	CC(CC=O)(C)S	308805-43-8	1	GoodScents
1611	prop-2-enylhexa-2,4-dienoate	C(C=C)OC(C=CC=CC)=O	30895-79-5	1	GoodScents
1612	2-(7,7-dimethyl-4-bicyclo[3.1.1]hept-3-enyl)acetaldehyde	CC1(C2CC=C(C1C2)CC=O)C	30897-75-7	1	GoodScents
1613	propyl 2-aminobenzoate	NC1=C(C(=O)OCCC)C=CC=C1	30954-98-4	1	GoodScents
1615	(8E)-cyclohexadec-8-en-1-one	C1(CCCCCC\C=C\CCCCCCC1)=O	3100-36-5	1	GoodScents
1616	(2E)-1-[(2E)-3,7-dimethylocta-2,6-dienoxy]-3,7-dimethylocta-2,6-diene	C\C(=C/COC\C=C(\CCC=C(C)C)/C)\CCC=C(C)C	31147-36-1	1	GoodScents
1617	(5S)-5-propyloxolan-2-one	C(CC)[C@H]1CCC(O1)=O	31323-51-0	1	GoodScents
1618	1-(2-methyl-5-propan-2-yl-1-cyclohex-2-enyl)propan-1-one	CC=1C(CC(CC1)C(C)C)C(CC)=O	31375-17-4	1	GoodScents
1619	2-cyclohexyl-1,6-heptadien-3-one	C1(CCCCC1)C(=C)C(CCC=C)=O	313973-37-4	1	GoodScents
1620	cyclohexyl (E)-but-2-enoate	C(\C=C\C)(=O)OC1CCCCC1	31416-78-1	1	GoodScents
1621	3-hydroxypentan-2-one	OC(C(C)=O)CC	3142-66-3	1	GoodScents
1622	2-methylpent-2-enoic acid	CC(C(=O)O)=CCC	3142-72-1	1	GoodScents
1623	2-methoxypyrazine	COC1=NC=CN=C1	3149-28-8	1	GoodScents
1624	1-(ethyltrisulfanyl)propane	C(C)SSSCCC	31499-70-4	1	GoodScents
1625	methylsulfanyldisulfanylethane	CSSSCC	31499-71-5	1	GoodScents
1626	4-(2,6,6-trimethyl-1-cyclohex-2-enyl)butan-2-one	CC=1C(C(CCC1)(C)C)CCC(C)=O	31499-72-6	1	GoodScents
1627	[(Z)-hex-3-enyl] hexanoate	C(CCCCC)(=O)OCC\C=C/CC	31501-11-8	1	GoodScents
1628	(E)-non-2-en-1-ol	C(\C=C\CCCCCC)O	31502-14-4	1	GoodScents
1629	4-methyl-4-sulfanylpentan-2-ol	CC(CC(C)O)(C)S	31539-84-1	1	GoodScents
1630	(E)-2-methyl-4-(2,6,6-trimethyl-1-cyclohexenyl)but-2-enal	C/C(/C=O)=C\CC1=C(CCCC1(C)C)C	3155-71-3	1	GoodScents
1631	6-methylheptyl acetate	C(C)(=O)OCCCCCC(C)C	31565-19-2	1	GoodScents
1632	3-(5-methylfuran-2-yl)butanal	CC1=CC=C(O1)C(CC=O)C	31704-80-0	1	GoodScents
1633	2-(1,3-thiazolidin-3-yl)ethanethiol	S1CN(CC1)CCS	317803-03-5	1	GoodScents
1634	(Z)-non-3-enal	C(C\C=C/CCCCC)=O	31823-43-5	1	GoodScents
1635	(2S)-2,5-diaminopentanoic acid hydrochloride	Cl.N[C@H](C(=O)O)CCCN	3184-13-2	1	GoodScents
1636	2-methyloxolan-3-one	CC1OCCC1=O	3188-00-9	1	GoodScents
1637	5-ethyl-4-methyl-1,3-thiazole	C(C)C1=C(N=CS1)C	31883-01-9	1	GoodScents
1638	propyl (2S)-2-[(2-methyl-2-butanyl)oxy]propanoate	CC(C)(CC)O[C@H](C(=O)OCCC)C	319002-92-1	1	GoodScents
1639	4-(4-hydroxy-4-methylpentyl)cyclohex-3-ene-1-carbaldehyde	OC(CCCC1=CCC(CC1)C=O)(C)C	31906-04-4	1	GoodScents
1640	1-furan-2-ylpentan-1-one	O1C(=CC=C1)C(CCCC)=O	3194-17-0	1	GoodScents
1641	2-ethylfuran	C(C)C=1OC=CC1	3208-16-0	1	GoodScents
1642	2-(3-phenylpropyl)oxolane	C1(=CC=CC=C1)CCCC1OCCC1	3208-40-0	1	GoodScents
1643	3-methoxy-5-methylphenol	COC=1C=C(C=C(C1)C)O	3209-13-0	1	GoodScents
1644	(4-tert-butylcyclohexyl) acetate	C(C)(=O)OC1CCC(CC1)C(C)(C)C	32210-23-4	1	GoodScents
1645	[(3Z)-4,11,11-trimethyl-8-methylidene-5-bicyclo[7.2.0]undec-3-enyl] acetate	C(C)(=O)OC1\C(=C/CC2C(CC2C(CC1)=C)(C)C)\C	32214-91-8	1	GoodScents
1646	(2R)-2-methylbutanoic acid	C[C@@H](C(=O)O)CC	32231-50-8	1	GoodScents
1647	5-butan-2-yl-2,3-dimethylpyrazine	CC(CC)C=1N=C(C(=NC1)C)C	32263-00-6	1	GoodScents
1648	3,5-dimethyl-2-propylpyrazine	CC=1C(=NC=C(N1)C)CCC	32350-16-6	1	GoodScents
1650	5-methylhex-5-en-2-one	CC(CCC(C)=O)=C	3240-09-03	1	GoodScents
1651	1-phenylpent-4-en-1-one	C1(=CC=CC=C1)C(CCC=C)=O	3240-29-7	1	GoodScents
1652	(2R)-2-[(2S,3R,4S)-3,4-dihydroxy-5-oxooxolan-2-yl]-2-hydroxyacetaldehyde	O[C@H]1[C@H](OC([C@H]1O)=O)[C@H](C=O)O	32449-92-6	1	GoodScents
1653	2-(4-methyl-1,3-thiazol-5-yl)ethyl propanoate	C(CC)(=O)OCCC1=C(N=CS1)C	324742-96-3	1	GoodScents
1654	ethyl 3-oxohexanoate	O=C(CC(=O)OCC)CCC	3249-68-1	1	GoodScents
1655	(4E)-4-(4-methylcyclohex-3-en-1-ylidene)pentanal	CC1=CC\C(\CC1)=C(\CCC=O)/C	32540-03-7	1	GoodScents
1656	1,3-benzodioxol-5-ylmethyl acetate	C(C)(=O)OCC1=CC2=C(OCO2)C=C1	326-61-4	1	GoodScents
1657	ethyl (2E)-3,7-dimethylocta-2,6-dienoate	C\C(=C/C(=O)OCC)\CCC=C(C)C	32659-21-5	1	GoodScents
1658	propan-2-yl 3-methylbutanoate	CC(CC(=O)OC(C)C)C	32665-23-9	1	GoodScents
1659	1-[(3Z)-cyclooct-3-en-1-yl]ethanone	C1(C\C=C/CCCC1)C(C)=O	32669-00-4	1	GoodScents
1660	3-methylsulfanylpropanal	CSCCC=O	3268-49-3	1	GoodScents
1661	2-ethenyl-6-ethylpyrazine	C(=C)C1=NC(=CN=C1)CC	32736-90-6	1	GoodScents
1662	2,5-diethyl-3-methylpyrazine	C(C)C1=NC=C(N=C1C)CC	32736-91-7	1	GoodScents
1663	2-ethoxy-3-methylpyrazine	C(C)OC1=NC=CN=C1C	32737-14-7	1	GoodScents
1664	2-tert-butylpyrazine	C(C)(C)(C)C1=NC=CN=C1	32741-11-0	1	GoodScents
1665	2,3-dimethylpentanal	CC(C=O)C(CC)C	32749-94-3	1	GoodScents
1666	6-(pent-3-en-1-yl)tetrahydro-2H-pyran-2-one	C(CC=CC)C1CCCC(O1)=O	32764-98-0	1	GoodScents
1667	(4E)-2,5,9-trimethyldeca-4,9-dienal	CC(C=O)C\C=C(\CCCC(=C)C)/C	32803-39-7	1	GoodScents
1668	ethyl cyclohexanecarboxylate	C1(CCCCC1)C(=O)OCC	3289-28-9	1	GoodScents
1669	4-(2,6,6-trimethyl-1-cyclohexenyl)butan-2-ol	CC1=C(C(CCC1)(C)C)CCC(C)O	3293-47-8	1	GoodScents
1670	1-methylsulfanylbut-1-ene	CSC=CCC	32951-19-2	1	GoodScents
1671	1-(3-ethylpyrazin-2-yl)ethanone	C(C)C=1C(=NC=CN1)C(C)=O	32974-92-8	1	GoodScents
1672	6-ethyloxan-2-one	C(C)C1CCCC(O1)=O	3301-90-4	1	GoodScents
1673	6-butyloxan-2-one	C(CCC)C1CCCC(O1)=O	3301-94-8	1	GoodScents
1674	(E)-7-methyloct-3-en-2-one	CC(CC/C=C/C(C)=O)C	33046-81-0	1	GoodScents
1675	(2R)-2-methylbutanal	C[C@@H](C=O)CC	33204-48-7	1	GoodScents
1676	1-methyl-4-prop-1-en-2-yl-7-oxabicyclo[4.1.0]heptan-2-one	CC12C(CC(CC2O1)C(=C)C)=O	33204-74-9	1	GoodScents
1677	(2S,5S)-5-methyl-2-(2-sulfanylpropan-2-yl)cyclohexan-1-one	C[C@H]1CC[C@@H](C(C1)=O)C(C)(C)S	33284-96-7	1	GoodScents
1678	(E)-1-methylsulfanyldisulfanylprop-1-ene	CSSS\C=C\C	33368-80-8	1	GoodScents
1679	3-prop-1-enyldisulfanylprop-1-ene	C(=CC)SSCC=C	33368-82-0	1	GoodScents
1680	(3Z)-3,7-dimethylocta-1,3,6-triene	C/C(/C=C)=C/CC=C(C)C	3338-55-4	1	GoodScents
1681	decanoic acid	C(CCCCCCCCC)(=O)O	334-48-5	1	GoodScents
1682	(E)-dec-2-enoic acid	C(\C=C\CCCCCCC)(=O)O	334-49-6	1	GoodScents
1683	[(Z)-hex-3-enyl] formate	C(=O)OCC\C=C/CC	33467-73-1	1	GoodScents
1684	[(Z)-hex-3-enyl] propanoate	C(CC)(=O)OCC\C=C/CC	33467-74-2	1	GoodScents
1685	(E)-hept-2-en-1-ol	C(\C=C\CCCC)O	33467-76-4	1	GoodScents
1686	(2E,4E)-hepta-2,4-dien-1-ol	C(\C=C\C=C\CC)O	33467-79-7	1	GoodScents
1687	(4,7,7-trimethyl-2-bicyclo[3.1.1]hept-3-enyl) acetate	C(C)(=O)OC1C2CC(C(=C1)C)C2(C)C	33522-69-9	1	GoodScents
1688	(3E,5Z)-octa-1,3,5-triene	C=C\C=C\C=C/CC	33580-05-1	1	GoodScents
1689	4-phenylbutan-1-ol	C1(=CC=CC=C1)CCCCO	3360-41-6	1	GoodScents
1690	methyl 2,4-dihydroxy-3-methylbenzoate	OC1=C(C(=O)OC)C=CC(=C1C)O	33662-58-7	1	GoodScents
1691	4-methyl-5-pentyloxolan-2-one	CC1CC(OC1CCCCC)=O	33673-62-0	1	GoodScents
1692	1,1-dihexoxyhexane	C(CCCCC)OC(CCCCC)OCCCCCC	33673-65-3	1	GoodScents
1693	1,1,2,3,3-pentamethyl-2,5,6,7-tetrahydroinden-4-one	CC1(C(C(C=2C(CCCC12)=O)(C)C)C)C	33704-61-9	1	GoodScents
1694	hexyl (E)-hex-2-enoate	C(\C=C\CCC)(=O)OCCCCCC	33855-57-1	1	GoodScents
1695	4-methylidene-1-propan-2-ylbicyclo[3.1.0]hexane	C=C1CCC2(CC12)C(C)C	3387-41-5	1	GoodScents
1696	(1R,2R,4S)-1-ethenyl-1-methyl-2,4-di(prop-1-en-2-yl)cyclohexane	C(=C)[C@@]1([C@H](C[C@H](CC1)C(=C)C)C(=C)C)C	33880-83-0	1	GoodScents
1697	3-(7,7-dimethyl-4-bicyclo[3.1.1]hept-3-enyl)propanal	CC1(C2CC=C(C1C2)CCC=O)C	33885-51-7	1	GoodScents
1698	2,4-dimethyl-1,3-dioxolane	CC1OCC(O1)C	3390-12-03	1	GoodScents
1699	1,7-dioxacycloheptadecan-8-one	O1CCCCCOC(CCCCCCCCC1)=O	3391-83-1	1	GoodScents
1700	oct-1-en-3-ol	C=CC(CCCCC)O	3391-86-4	1	GoodScents
1701	(2R,5S)-5-methyl-2-propan-2-ylcyclohexan-1-one	C[C@H]1CC[C@@H](C(C1)=O)C(C)C	3391-87-5	1	GoodScents
1702	(5S)-5-methyl-2-propan-2-ylidenecyclohexan-1-one	C[C@H]1CCC(C(C1)=O)=C(C)C	3391-90-0	1	GoodScents
1703	3-propylsulfanyldisulfanylprop-1-ene	C(CC)SSSCC=C	33922-73-5	1	GoodScents
1704	1-prop-1-enylsulfanylprop-1-ene	C(=CC)SC=CC	33922-80-4	1	GoodScents
1705	2-methyl-4-phenyl-1,3-dioxolane	CC1OCC(O1)C1=CC=CC=C1	33941-99-0	1	GoodScents
1706	3-methyl-4-sulfanyl-butan-2-ol	CC(C(C)O)CS	33959-27-2	1	GoodScents
1707	5-methyloxolan-3-one	CC1CC(CO1)=O	34003-72-0	1	GoodScents
1708	4-methylsulfanylbutan-2-one	CSCCC(C)=O	34047-39-7	1	GoodScents
1709	3-[5,5,6-trimethylbicyclo[2.2.1]hept-2-yl]cyclohexan-1-ol	CC1(C2CC(C(C1C)C2)C2CC(CCC2)O)C	3407-42-9	1	GoodScents
1710	6-propan-2-yl-3,4,4a,5,6,7,8,8a-octahydro-1H-naphthalen-2-one	CC(C)C1CC2CCC(CC2CC1)=O	34131-98-1	1	GoodScents
1711	3-methylsulfanyldisulfanylprop-1-ene	CSSSCC=C	34135-85-8	1	GoodScents
1712	1-(3-hydroxyfuran-2-yl)ethanone	OC1=C(OC=C1)C(C)=O	3420-59-5	1	GoodScents
1713	(3R)-7-hydroxy-3,7-dimethyloctanal	OC(CCC[C@H](CC=O)C)(C)C	34212-48-1	1	GoodScents
1714	(3S)-7-hydroxy-3,7-dimethyloctanal	OC(CCC[C@@H](CC=O)C)(C)C	34212-53-8	1	GoodScents
1715	2-(4-propan-2-ylphenyl)propanal	CC(C)C1=CC=C(C=C1)C(C=O)C	34291-99-1	1	GoodScents
1716	3-methyl-3-sulfanylbutan-1-ol	CC(CCO)(C)S	34300-94-2	1	GoodScents
1717	4-[(E)-3-hydroxybut-1-enyl]-3,5,5-trimethylcyclohex-2-en-1-one	OC(/C=C/C1C(=CC(CC1(C)C)=O)C)C	34318-21-3	1	GoodScents
1718	S-propan-2-yl 3-methylbutanethioate	CC(CC(SC(C)C)=O)C	34322-06-0	1	GoodScents
1719	S-butan-2-yl 3-methylbut-2-enethioate	CC(=CC(SC(C)CC)=O)C	34322-09-3	1	GoodScents
1720	(2S,5R)-5-methyl-2-(2-sulfanylpropan-2-yl)cyclohexan-1-one	C[C@@H]1CC[C@@H](C(C1)=O)C(C)(C)S	34349-25-2	1	GoodScents
1721	S-propan-2-yl 3-methylbut-2-enethioate	CC(=CC(SC(C)C)=O)C	34365-79-2	1	GoodScents
1722	5,6,7,8-tetrahydroquinoxaline	N1=CC=NC=2CCCCC12	34413-35-9	1	GoodScents
1723	butyl (2S)-2-hydroxypropanoate	O[C@H](C(=O)OCCCC)C	34451-19-9	1	GoodScents
1724	ethyl (Z)-oct-4-enoate	C(CC\C=C/CCC)(=O)OCC	34495-71-1	1	GoodScents
1725	3,5,5-trimethylhexan-1-ol	CC(CCO)CC(C)(C)C	3452-97-9	1	GoodScents
1726	7-methyl-4,4a,5,6-tetrahydro-3H-naphthalen-2-one	CC=1CCC2CCC(C=C2C1)=O	34545-88-5	1	GoodScents
1727	1-phenylethyl butanoate	C(CCC)(=O)OC(C)C1=CC=CC=C1	3460-44-4	1	GoodScents
1728	4-sulfanylbutan-2-one	SCCC(C)=O	34619-12-0	1	GoodScents
1729	2-[(E)-hex-2-enyl]cyclopentan-1-ol	C(\C=C\CCC)C1C(CCC1)O	34686-67-4	1	GoodScents
1730	6-[(E)-pent-2-enyl]oxan-2-one	C(\C=C\CC)C1CCCC(O1)=O	34686-71-0	1	GoodScents
1731	2-[(E)-hex-2-enyl]cyclopentan-1-one	C(\C=C\CCC)C1C(CCC1)=O	34687-46-2	1	GoodScents
1732	(2S)-2-phenylpropanal	C1(=CC=CC=C1)[C@@H](C=O)C	34713-70-7	1	GoodScents
1733	1,1-diethoxydecane	C(C)OC(CCCCCCCCC)OCC	34764-02-8	1	GoodScents
1734	pentyl (Z)-3-phenylprop-2-enoate	C1(=CC=CC=C1)\C=C/C(=O)OCCCCC	3487-99-8	1	GoodScents
1735	hexyl (E)-3-phenylprop-2-enoate	C1(=CC=CC=C1)/C=C/C(=O)OCCCCCC	3488-00-4	1	GoodScents
1736	nonane-1,9-dithiol	C(CCCCCCCCS)S	3489-28-9	1	GoodScents
1737	(3E)-oxacyclohexadec-3-en-2-one	O1C(\C=C\CCCCCCCCCCCC1)=O	34902-57-3	1	GoodScents
1738	2-phenylpent-2-enal	C1(=CC=CC=C1)C(C=O)=CCC	3491-63-2	1	GoodScents
1739	5,5-dimethyl-2,4-di(propan-2-yl)-1,3-dioxane	CC1(C(OC(OC1)C(C)C)C(C)C)C	3494-76-6	1	GoodScents
1740	1-pyridin-3-ylethanone	N1=CC(=CC=C1)C(C)=O	350-03-8	1	GoodScents
1741	ethyl 2,6,6-trimethylcyclohexa-1,3-diene-1-carboxylate	CC1=C(C(CC=C1)(C)C)C(=O)OCC	35044-59-8	1	GoodScents
1742	1-(2,6,6-trimethyl-1-cyclohexenyl)but-2-en-1-one	CC1=C(C(CCC1)(C)C)C(C=CC)=O	35044-68-9	1	GoodScents
1743	2-phenylhexanenitrile	C1(=CC=CC=C1)C(C#N)CCCC	3508-98-3	1	GoodScents
1744	(E)-1-(2,2-dimethyl-6-methylidenecyclohexyl)but-2-en-1-one	CC1(C(C(CCC1)=C)C(\C=C\C)=O)C	35087-49-1	1	GoodScents
1745	(2R,5S)-5-methyl-2-(2-sulfanylpropan-2-yl)cyclohexan-1-one	C[C@H]1CC[C@H](C(C1)=O)C(C)(C)S	35117-86-3	1	GoodScents
1746	[(Z)-hex-3-enyl] 3-methylbutanoate	CC(CC(=O)OCC\C=C/CC)C	35154-45-1	1	GoodScents
1747	5-methyl-2-propan-2-ylhex-2-enal	CC(CC=C(C=O)C(C)C)C	35158-25-9	1	GoodScents
1748	1-methyl-4-propan-2-ylidene-7-oxabicyclo[4.1.0]heptan-5-one	CC12CCC(C(C2O1)=O)=C(C)C	35178-55-3	1	GoodScents
1749	dec-9-en-2-one	CC(CCCCCCC=C)=O	35194-30-0	1	GoodScents
1750	ethylsulfanylethane	C(C)SCC	352-93-2	1	GoodScents
1751	4-methylpentan-2-yl (E)-but-2-enoate	C(\C=C\C)(=O)OC(C)CC(C)C	35206-51-0	1	GoodScents
1752	methyl 3-acetyloxyoctanoate	C(C)(=O)OC(CC(=O)OC)CCCCC	35234-21-0	1	GoodScents
1753	methyl 5-acetyloxyhexanoate	C(C)(=O)OC(CCCC(=O)OC)C	35234-22-1	1	GoodScents
1754	ethyl 5-acetyloxyoctanoate	C(C)(=O)OC(CCCC(=O)OCC)CCC	35234-25-4	1	GoodScents
1755	2-ethoxy-3-ethylpyrazine	C(C)OC1=NC=CN=C1CC	35243-43-7	1	GoodScents
1756	2-pyrazin-2-ylethanethiol	N1=C(C=NC=C1)CCS	35250-53-4	1	GoodScents
1757	2-(thiophen-2-ylmethoxymethyl)thiophene	S1C(=CC=C1)COCC=1SC=CC1	35250-78-3	1	GoodScents
1758	hexadecyl 2-hydroxypropanoate	OC(C(=O)OCCCCCCCCCCCCCCCC)C	35274-05-6	1	GoodScents
1759	1-methyl-2-(methyldisulfanyl)benzene	CC1=C(C=CC=C1)SSC	35379-09-0	1	GoodScents
1760	3-methyl-N-(3-methylbutyl)butan-1-imine	CC(CC=NCCC(C)C)C	35448-31-8	1	GoodScents
1761	ethyl 2-methylaminobenzoate	CNC1=C(C(=O)OCC)C=CC=C1	35472-56-1	1	GoodScents
1762	methyl 2-(4-tert-butylphenyl)acetate	C(C)(C)(C)C1=CC=C(C=C1)CC(=O)OC	3549-23-3	1	GoodScents
1763	2-methoxyethylbenzene	COCCC1=CC=CC=C1	3558-60-9	1	GoodScents
1764	(4S)-2-methyl-6-methylideneocta-2,7-dien-4-ol	CC(C)=C[C@H](CC(C=C)=C)O	35628-00-3	1	GoodScents
1765	(1R,2R)-2-(2-hydroxypropan-2-yl)-5-methylcyclohexan-1-ol	OC(C)(C)[C@H]1[C@@H](CC(CC1)C)O	3564-98-5	1	GoodScents
1766	3-methyl-2-prop-2-enylcyclopent-2-en-1-one	CC1=C(C(CC1)=O)CC=C	3569-36-6	1	GoodScents
1767	[4-(3-oxobutyl)phenyl] acetate	C(C)(=O)OC1=CC=C(C=C1)CCC(C)=O	3572-06-03	1	GoodScents
1768	(2E,5Z)-5,6,7-trimethylocta-2,5-dien-4-one	C/C(/C(/C=C/C)=O)=C(/C(C)C)\C	357650-26-1	1	GoodScents
1769	2-methyl-1,3-thiazole	CC=1SC=CN1	3581-87-1	1	GoodScents
1770	4,5-dimethyl-1,3-thiazole	CC=1N=CSC1C	3581-91-7	1	GoodScents
1771	5,5-dimethyl-4-propan-2-yl-1,3-dioxane	CC1(C(OCOC1)C(C)C)C	3583-00-4	1	GoodScents
1772	4-methylpentyl 4-methylpentanoate	CC(CCC(=O)OCCCC(C)C)C	35852-42-7	1	GoodScents
1773	[(Z)-hex-3-enyl] pentanoate	C(CCCC)(=O)OCC\C=C/CC	35852-46-1	1	GoodScents
1774	(Z)-non-6-en-1-ol	C(CCCC\C=C/CC)O	35854-86-5	1	GoodScents
1775	1-methyl-3-phenoxybenzene	CC1=CC(=CC=C1)OC1=CC=CC=C1	3586-14-9	1	GoodScents
1776	hex-1-en-3-yl acetate	C(C)(=O)OC(C=C)CCC	35926-04-6	1	GoodScents
1777	(3R)-3,7-dimethyloct-6-enenitrile	C[C@@H](CC#N)CCC=C(C)C	35931-93-2	1	GoodScents
1778	(5E)-octa-1,5-dien-3-one	C=CC(C\C=C\CC)=O	359794-78-8	1	GoodScents
1779	ethylsulfanyldisulfanylethane	C(C)SSSCC	3600-24-6	1	GoodScents
1780	1-(4,7,7-trimethyl-3-bicyclo[4.1.0]hept-4-enyl)ethanone	CC=1C(CC2C(C2C1)(C)C)C(C)=O	3608-11-05	1	GoodScents
1781	7-methoxy-3,7-dimethyloctanal	COC(CCCC(CC=O)C)(C)C	3613-30-7	1	GoodScents
1782	undec-10-en-2-one	CC(CCCCCCCC=C)=O	36219-73-5	1	GoodScents
1783	(1R,2R,5R)-5-methyl-2-propan-2-ylcyclohexan-1-ol	C[C@@H]1CC[C@@H]([C@@H](C1)O)C(C)C	3623-52-7	1	GoodScents
1784	7-(3-methylbutyl)-1,5-benzodioxepin-3-one	CC(CCC1=CC2=C(OCC(CO2)=O)C=C1)C	362467-67-2	1	GoodScents
1785	2-methyl-5,7-dihydrothieno[3,4-d]pyrimidine	CC=1N=CC2=C(N1)CSC2	36267-71-7	1	GoodScents
1786	2-methyl-5,7-dihydrofuro[3,4-d]pyrimidine	CC=1N=CC2=C(N1)COC2	36267-74-0	1	GoodScents
1787	2,7-dimethyl-5,7-dihydrofuro[3,4-d]pyrimidine	CC=1N=CC2=C(N1)C(OC2)C	36267-77-3	1	GoodScents
1788	4-(1-ethoxyethenyl)-3,3,5,5-tetramethylcyclohexan-1-one	C(C)OC(=C)C1C(CC(CC1(C)C)=O)(C)C	36306-87-3	1	GoodScents
1789	2,6,6,10-tetramethyl-1-oxaspiro[4.5]dec-9-ene	CC1OC2(CC1)C(CCC=C2C)(C)C	36431-72-8	1	GoodScents
1790	(2-methylphenyl) 2-methylpropanoate	CC(C(=O)OC1=C(C=CC=C1)C)C	36438-54-7	1	GoodScents
1791	(11Z)-1-oxacycloheptadec-11-en-2-one	O1C(CCCCCCCC\C=C/CCCCC1)=O	36508-31-3	1	GoodScents
1792	(1S,4S)-1,6-dimethyl-4-propan-2-yl-3,4,4a,7,8,8a-hexahydro-2H-naphthalen-1-ol	C[C@@]1(CC[C@H](C2C=C(CCC12)C)C(C)C)O	36564-42-8	1	GoodScents
1794	methylsulfanyldisulfanylmethane	CSSSC	3658-80-8	1	GoodScents
1795	1,1-diethoxyhexane	C(C)OC(CCCCC)OCC	3658-93-3	1	GoodScents
1796	cycloheptadecanone	C1(CCCCCCCCCCCCCCCC1)=O	3661-77-6	1	GoodScents
1797	hexadecan-1-ol	C(CCCCCCCCCCCCCCC)O	36653-82-4	1	GoodScents
1798	furan-2-ylmethyl pentanoate	C(CCCC)(=O)OCC=1OC=CC1	36701-01-6	1	GoodScents
1799	furan-2-ylmethyl 2-phenylacetate	C1(=CC=CC=C1)CC(=O)OCC=1OC=CC1	36707-28-5	1	GoodScents
1801	methyl (E)-non-3-enoate	C(C\C=C\CCCCC)(=O)OC	36781-67-6	1	GoodScents
1802	2-[(1S)-2,2,3-trimethylcyclopent-3-en-1-yl]ethyl acetate	C(C)(=O)OCC[C@H]1C(C(=CC1)C)(C)C	36789-59-0	1	GoodScents
1803	2,6-dimethylhept-6-en-1-ol	CC(CO)CCCC(=C)C	36806-46-9	1	GoodScents
1804	[(Z)-hex-3-enyl] acetate	C(C)(=O)OCC\C=C/CC	3681-71-8	1	GoodScents
1805	[(E)-hex-3-enyl] acetate	C(C)(=O)OCC\C=C\CC	3681-82-1	1	GoodScents
1806	(3R)-oct-1-en-3-ol	C=C[C@@H](CCCCC)O	3687-48-7	1	GoodScents
1807	4-acetyl-2,5-dimethylfuran-3-one	C(C)(=O)C=1C(C(OC1C)C)=O	36871-78-0	1	GoodScents
1808	5-ethylthiophene-2-carbaldehyde	C(C)C1=CC=C(S1)C=O	36880-33-8	1	GoodScents
1809	1,4-dimethyl-7-prop-1-en-2-yl-1,2,3,4,5,6,7,8-octahydroazulene	CC1CCC=2C(CCC(CC12)C(=C)C)C	3691-12-01	1	GoodScents
1810	1-methylsulfanyloctane	CSCCCCCCCC	3698-95-1	1	GoodScents
1811	propyl 2-methylbutanoate	CC(C(=O)OCCC)CC	37064-20-3	1	GoodScents
1812	sodium 3-methyl-2-oxopentanoate	CC(C(C(=O)[O-])=O)CC.[Na+]	3715-31-9	1	GoodScents
1813	3-hydroxyoctan-2-one	OC(C(C)=O)CCCCC	37160-77-3	1	GoodScents
1814	(2-butan-2-yl-1-ethenylcyclohexyl) acetate	C(C)(=O)OC1(C(CCCC1)C(C)CC)C=C	37172-02-4	1	GoodScents
1815	(2-butan-2-yl-1-ethynylcyclohexyl) acetate	C(C)(=O)OC1(C(CCCC1)C(C)CC)C#C	37172-05-7	1	GoodScents
1816	methyl 2-hexyl-3-oxocyclopentane-1-carboxylate	C(CCCCC)C1C(CCC1=O)C(=O)OC	37172-53-5	1	GoodScents
1817	3-methyl-5-propylcyclohex-2-en-1-one	CC1=CC(CC(C1)CCC)=O	3720-16-9	1	GoodScents
1818	dodecyl butanoate	C(CCC)(=O)OCCCCCCCCCCCC	3724-61-6	1	GoodScents
1819	but-2-enoic acid	C(C=CC)(=O)O	3724-65-0	1	GoodScents
1820	3a,6,6,9a-tetramethyl-2,4,5,5a,7,8,9,9b-octahydro-1H-benzo[e][1]benzofuran	CC12C(CCO1)C1(C(CC2)C(CCC1)(C)C)C	3738-00-9	1	GoodScents
1821	4-methylpent-4-en-2-one	CC(CC(C)=O)=C	3744-02-03	1	GoodScents
1822	1-methoxy-1-methylcyclododecane	COC1(CCCCCCCCCCC1)C	37514-30-0	1	GoodScents
1823	(6E)-3,7,11-trimethyldodeca-6,10-dien-1-ol	CC(CCO)CC\C=C(\CCC=C(C)C)/C	37519-97-4	1	GoodScents
1824	benzyl (E)-2-methylbut-2-enoate	C/C(/C(=O)OCC1=CC=CC=C1)=C\C	37526-88-8	1	GoodScents
1825	non-2-enoic acid	C(C=CCCCCCC)(=O)O	3760-11-0	1	GoodScents
1826	(5Z)-cyclohexadec-5-en-1-one	C1(CCC\C=C/CCCCCCCCCC1)=O	37609-25-9	1	GoodScents
1827	undec-2-en-1-ol	C(C=CCCCCCCCC)O	37617-03-1	1	GoodScents
1828	2-butyl-1,3-thiazole	C(CCC)C=1SC=CN1	37645-61-7	1	GoodScents
1829	O-ethyl S-(furan-2-ylmethyl) carbonothioate	C(OCC)(SCC=1OC=CC1)=O	376595-42-5	1	GoodScents
1830	2-methylpent-3-enoic acid	CC(C(=O)O)C=CC	37674-63-8	1	GoodScents
1831	4-(4-methylpent-3-enyl)cyclohex-3-ene-1-carbaldehyde	CC(=CCCC1=CCC(CC1)C=O)C	37677-14-8	1	GoodScents
1832	2-pentylfuran	C(CCCC)C=1OC=CC1	3777-69-3	1	GoodScents
1833	2-heptylfuran	C(CCCCCC)C=1OC=CC1	3777-71-7	1	GoodScents
1834	(2S)-2-phenylpropan-1-ol	C1(=CC=CC=C1)[C@@H](CO)C	37778-99-7	1	GoodScents
1835	(3E)-3,7-dimethylocta-1,3,6-triene	C/C(/C=C)=C\CC=C(C)C	3779-61-1	1	GoodScents
1836	2,3-dimethyl-1-benzofuran	CC=1OC2=C(C1C)C=CC=C2	3782-00-1	1	GoodScents
1837	methyl 2-(benzylideneamino)benzoate	C(C1=CC=CC=C1)=NC1=C(C(=O)OC)C=CC=C1	37837-44-8	1	GoodScents
1838	(2R,3S)-3-sulfanylbutan-2-ol	S[C@H]([C@@H](C)O)C	37887-04-0	1	GoodScents
1839	(6Z)-3,7,11-trimethyldodeca-1,6,10-trien-3-ol	CC(C=C)(CC\C=C(/CCC=C(C)C)\C)O	3790-78-1	1	GoodScents
1840	(2S,5R)-2-methyl-5-prop-1-en-2-ylcyclohexan-1-one	C[C@@H]1C(C[C@@H](CC1)C(=C)C)=O	3792-53-8	1	GoodScents
1841	(5E)-6,10-dimethylundeca-5,9-dien-2-one	C\C(=C/CCC(C)=O)\CCC=C(C)C	3796-70-1	1	GoodScents
1842	[(E)-2-phenylprop-1-enyl] acetate	C(C)(=O)O\C=C(/C)\C1=CC=CC=C1	37973-51-6	1	GoodScents
1843	(2E)-1-(1-ethoxyethoxy)-3,7-dimethylocta-2,6-diene	C(C)OC(C)OC\C=C(\CCC=C(C)C)/C	38019-89-5	1	GoodScents
1844	2-[(1R)-4-methyl-1-cyclohex-3-enyl]prop-2-en-1-ol	CC1=CC[C@@H](CC1)C(CO)=C	38142-45-9	1	GoodScents
1845	1-(4-methyl-1,3-thiazol-5-yl)ethanone	CC=1N=CSC1C(C)=O	38205-55-9	1	GoodScents
1846	1-(2,4-dimethyl-1,3-thiazol-5-yl)ethanone	CC=1SC(=C(N1)C)C(C)=O	38205-60-6	1	GoodScents
1847	5-ethyl-2,4-dimethyl-1,3-thiazole	C(C)C1=C(N=C(S1)C)C	38205-61-7	1	GoodScents
1848	5-methoxy-2-methyl-1,3-thiazole	COC1=CN=C(S1)C	38205-64-0	1	GoodScents
1849	2,2-dimethyl-3-phenylmethoxypropanal	CC(C=O)(COCC1=CC=CC=C1)C	38216-93-2	1	GoodScents
1850	1-oxacyclohexadecane-2,13-dione	O1C(CCCCCCCCCCC(CCC1)=O)=O	38223-29-9	1	GoodScents
1851	1,3,3-trimethyl-7-oxabicyclo[4.1.0]heptane-2,5-dione	CC12C(C(CC(C2O1)=O)(C)C)=O	38284-11-6	1	GoodScents
1852	octa-3,5-dien-2-one	CC(C=CC=CCC)=O	38284-27-4	1	GoodScents
1853	(3-butyl-5-methyloxan-4-yl) acetate	C(C)(=O)OC1C(COCC1C)CCCC	38285-49-3	1	GoodScents
1854	4,5,6,7,8,9,10,11,12,13-decahydrocyclododeca[d][1,3]oxazole	O1C=NC2=C1CCCCCCCCCC2	38303-23-0	1	GoodScents
1855	[(E)-dodec-2-enyl] acetate	C(C)(=O)OC\C=C\CCCCCCCCC	38363-23-4	1	GoodScents
1856	1,1-diethoxy-3-methylbutane	C(C)OC(CC(C)C)OCC	3842-03-03	1	GoodScents
1857	6-isopropyl-4,4a-dimethyloctahydronaphthalen-2(1H)-one	C(C)(C)C1CC2(C(CC(CC2CC1)=O)C)C	38427-80-4	1	GoodScents
1858	3-methylsulfanylhexanal	CSC(CC=O)CCC	38433-74-8	1	GoodScents
1859	ethyl 2-ethylaminobenzoate	C(C)NC1=C(C(=O)OCC)C=CC=C1	38446-21-8	1	GoodScents
1860	5-methyl-2-(2-sulfanylpropan-2-yl)cyclohexan-1-one	CC1CCC(C(C1)=O)C(C)(C)S	38462-22-5	1	GoodScents
1861	4-[(3E)-4,8-dimethylnona-3,7-dienyl]pyridine	C\C(=C/CCC1=CC=NC=C1)\CCC=C(C)C	38462-23-6	1	GoodScents
1862	hexane-2,3-dione	CC(C(CCC)=O)=O	3848-24-6	1	GoodScents
1864	2-prop-1-en-2-ylpyrazine	C=C(C)C1=NC=CN=C1	38713-41-6	1	GoodScents
1865	(2E)-2,4-dimethylpent-2-enoic acid	C/C(/C(=O)O)=C\C(C)C	3876-52-6	1	GoodScents
1866	methyl 2-(4-methylphenoxy)acetate	CC1=CC=C(OCC(=O)OC)C=C1	38768-63-7	1	GoodScents
1867	1-methylsulfanylpropane	CSCCC	3877-15-4	1	GoodScents
1868	(5Z)-6,10-dimethylundeca-5,9-dien-2-one	C/C(=C/CCC(C)=O)/CCC=C(C)C	3879-26-3	1	GoodScents
1869	6,7-dihydro-2,5-dimethyl-5H-cyclopentapyrazine	CC=1C=NC2=C(N1)CCC2C	38917-61-2	1	GoodScents
1870	6,7-dihydro-2,3-dimethyl-5H-cyclopentapyrazine	CC=1C(=NC2=C(N1)CCC2)C	38917-62-3	1	GoodScents
1871	heptan-2-yl butanoate	C(CCC)(=O)OC(C)CCCCC	39026-94-3	1	GoodScents
1872	(1R,4aS,8aS)-7-methyl-4-methylidene-1-propan-2-yl-2,3,4a,5,6,8a-hexahydro-1H-naphthalene	CC=1CC[C@@H]2C(CC[C@@H]([C@H]2C1)C(C)C)=C	39029-41-9	1	GoodScents
1873	6-propylbicyclo[2.2.1]hept-2-ene-5-carbaldehyde	C(CC)C1C(C2C=CC1C2)C=O	39067-39-5	1	GoodScents
1874	(2E)-3,7-dimethylocta-2,6-diene-1-thiol	C\C(=C/CS)\CCC=C(C)C	39067-80-6	1	GoodScents
1875	dec-2-enal	C(C=CCCCCCCC)=O	3913-71-1	1	GoodScents
1876	[(E)-oct-2-enyl] acetate	C(C)(=O)OC\C=C\CCCCC	3913-80-2	1	GoodScents
1877	(E)-dec-2-enal	C(\C=C\CCCCCCC)=O	3913-81-3	1	GoodScents
1878	dec-2-enoic acid	C(C=CCCCCCCC)(=O)O	3913-85-7	1	GoodScents
1879	[(2Z)-3,7-dimethylocta-2,6-dienyl] 3-methylbutanoate	CC(CC(=O)OC\C=C(/CCC=C(C)C)\C)C	3915-83-1	1	GoodScents
1880	ethyl 4-hydroxy-2,5-dimethylfuran-3-carboxylate	OC=1C(=C(OC1C)C)C(=O)OCC	39156-54-2	1	GoodScents
1881	methyl indole-1-carboxylate	N1(C=CC2=CC=CC=C12)C(=O)OC	39203-20-8	1	GoodScents
1882	5-butyl-4-methyloxolan-2-one	C(CCC)C1C(CC(O1)=O)C	39212-23-2	1	GoodScents
1883	hexyl furan-2-carboxylate	O1C(=CC=C1)C(=O)OCCCCCC	39251-86-0	1	GoodScents
1884	octyl furan-2-carboxylate	O1C(=CC=C1)C(=O)OCCCCCCCC	39251-88-2	1	GoodScents
1885	furan-2-ylmethyl hexanoate	C(CCCCC)(=O)OCC=1OC=CC1	39252-02-3	1	GoodScents
1886	furan-2-ylmethyl octanoate	C(CCCCCCC)(=O)OCC=1OC=CC1	39252-03-4	1	GoodScents
1887	furan-2-ylmethyl decanoate	C(CCCCCCCCC)(=O)OCC=1OC=CC1	39252-05-6	1	GoodScents
1888	ethyl 2-methylpentanoate	CC(C(=O)OCC)CCC	39255-32-8	1	GoodScents
1889	ethyl 2,2-dimethylpropanoate	CC(C(=O)OCC)(C)C	3938-95-2	1	GoodScents
1890	methyl 4-hydroxy-3-methoxybenzoate	OC1=C(C=C(C(=O)OC)C=C1)OC	3943-74-6	1	GoodScents
1891	furan-2-ylmethyl heptanoate	C(CCCCCC)(=O)OCC=1OC=CC1	39481-28-2	1	GoodScents
1892	2-hydroxypropyl hexanoate	C(CCCCC)(=O)OCC(C)O	39556-41-7	1	GoodScents
1893	(4S,5R)-5-butyl-4-methyloxolan-2-one	C(CCC)[C@@H]1[C@H](CC(O1)=O)C	39638-67-0	1	GoodScents
1894	methyl 2-[(1R,2S)-3-oxo-2-pentylcyclopentyl]acetate	O=C1[C@H]([C@H](CC1)CC(=O)OC)CCCCC	39647-11-5	1	GoodScents
1895	N-ethyl-5-methyl-2-propan-2-ylcyclohexane-1-carboxamide	C(C)NC(=O)C1C(CCC(C1)C)C(C)C	39711-79-0	1	GoodScents
1896	heptyl 2-phenylacetate	C1(=CC=CC=C1)CC(=O)OCCCCCCC	39736-25-9	1	GoodScents
1897	1-(1-ethylpyrrol-2-yl)ethanone	C(C)N1C(=CC=C1)C(C)=O	39741-41-8	1	GoodScents
1898	dec-9-enal	C(CCCCCCCC=C)=O	39770-05-3	1	GoodScents
1899	(E)-1-(2,4,4-trimethylcyclohex-2-en-1-yl)but-2-en-1-one	CC=1C(CCC(C1)(C)C)C(\C=C\C)=O	39872-57-6	1	GoodScents
1900	(E)-1-[(1R,6R)-2,2,6-trimethylcyclohexyl]but-2-en-1-one	CC1([C@@H]([C@@H](CCC1)C)C(\C=C\C)=O)C	39900-18-0	1	GoodScents
1902	ethyl (Z)-hept-4-enoate	C(CC\C=C/CC)(=O)OCC	39924-27-1	1	GoodScents
1903	methyl 2-(3-oxo-2-pent-2-enylcyclopentyl)acetate	O=C1C(C(CC1)CC(=O)OC)CC=CCC	39924-52-2	1	GoodScents
1904	(3S)-1-methoxyheptane-3-thiol	COCC[C@H](CCCC)S	400052-49-5	1	GoodScents
1905	3-acetyl-5-butyloxolan-2-one	C(C)(=O)C1C(OC(C1)CCCC)=O	40010-99-9	1	GoodScents
1906	1,4-dithiane-2,5-diol	S1C(CSC(C1)O)O	40018-26-6	1	GoodScents
1907	3,7-dimethyloctanenitrile	CC(CC#N)CCCC(C)C	40188-41-8	1	GoodScents
1908	methyl 2-cyclopentylideneacetate	C1(CCCC1)=CC(=O)OC	40203-73-4	1	GoodScents
1909	(E)-prop-1-ene-1,2,3-tricarboxylic acid	C(=C(/CC(=O)O)\C(=O)O)/C(=O)O	4023-65-8	1	GoodScents
1910	1-ethoxy-3,7-dimethylocta-2,6-diene	C(C)OCC=C(CCC=C(C)C)C	40267-72-9	1	GoodScents
1911	2-ethyl-5-methylthiophene	C(C)C=1SC(=CC1)C	40323-88-4	1	GoodScents
1913	methyl 2-hydroxy-4-methylpentanoate	OC(C(=O)OC)CC(C)C	40348-72-9	1	GoodScents
1914	7-methyloctyl acetate	C(C)(=O)OCCCCCCC(C)C	40379-24-6	1	GoodScents
1915	5-(diethoxymethyl)-1,3-benzodioxole	C(C)OC(C1=CC2=C(OCO2)C=C1)OCC	40527-42-2	1	GoodScents
1916	4,8-dimethylnon-7-en-2-ol	CC(CC(C)O)CCC=C(C)C	40596-76-7	1	GoodScents
1917	2-ethyl-N-methyl-N-(m-tolyl)butanamide	C(C)C(C(=O)N(C=1C=C(C=CC1)C)C)CC	406488-30-0	1	GoodScents
1918	2-methyl-4-phenylbutanal	CC(C=O)CCC1=CC=CC=C1	40654-82-8	1	GoodScents
1919	(6E)-3,7,11-trimethyldodeca-1,6,10-trien-3-ol	CC(C=C)(CC\C=C(\CCC=C(C)C)/C)O	40716-66-3	1	GoodScents
1920	4-methoxy-2,5-dimethylfuran-3-one	COC=1C(C(OC1C)C)=O	4077-47-8	1	GoodScents
1921	(4Z)-1,3,3a,6,7,8,9,10,11,12,13,13a-dodecahydrocyclododeca[c]furan	C1OCC\2C1CCCCCCCC\C=C2	40785-62-4	1	GoodScents
1922	3-sulfanylbutan-2-one	SC(C(C)=O)C	40789-98-8	1	GoodScents
1923	4-(3-oxobutylsulfanyl)butan-2-one	O=C(CCSCCC(C)=O)C	40790-04-3	1	GoodScents
1924	(E)-5-methyl-2-propan-2-ylhex-2-en-1-ol	CC(C/C=C(/CO)\C(C)C)C	40853-53-0	1	GoodScents
1925	[(Z)-5-methyl-2-propan-2-ylhex-2-enyl] acetate	C(C)(=O)OC\C(=C/CC(C)C)\C(C)C	40853-56-3	1	GoodScents
1926	2-(methylsulfanylmethyl)but-2-enal	CSCC(C=O)=CC	40878-72-6	1	GoodScents
1927	(E)-4-methyl-2-(methylsulfanylmethyl)pent-2-enal	CC(/C=C(\C=O)/CSC)C	40878-73-7	1	GoodScents
1929	3-(1-ethoxyethoxy)-3,7-dimethylocta-1,6-diene	C(C)OC(C)OC(C=C)(CCC=C(C)C)C	40910-49-4	1	GoodScents
1930	ethyl (2R)-2-methylbutanoate	C[C@@H](C(=O)OCC)CC	40917-00-8	1	GoodScents
1931	3-heptyl-5-methyloxolan-2-one	C(CCCCCC)C1C(OC(C1)C)=O	40923-64-6	1	GoodScents
1932	3-(2-oxopropyl)-2-pentylcyclopentan-1-one	O=C(CC1C(C(CC1)=O)CCCCC)C	40942-73-2	1	GoodScents
1933	(5S)-5-ethyloxolan-2-one	C(C)[C@H]1CCC(O1)=O	41035-07-8	1	GoodScents
1934	3-methylsulfanylpropan-1-amine	CSCCCN	4104-45-4	1	GoodScents
1935	ethyl pentadecanoate	C(CCCCCCCCCCCCCC)(=O)OCC	41114-00-5	1	GoodScents
1936	(2-methoxyphenyl) 2-phenylacetate	C1(=CC=CC=C1)CC(=O)OC1=C(C=CC=C1)OC	4112-89-4	1	GoodScents
1937	(2-methoxyphenyl) butanoate	C(CCC)(=O)OC1=C(C=CC=C1)OC	4112-92-9	1	GoodScents
1938	2,5,5-trimethyl-1,3,4,4a,6,7-hexahydronaphthalen-2-ol	CC1(CC2=CCCC(C2CC1)(C)C)O	41199-19-3	1	GoodScents
1939	2,5-diethyloxolane	C(C)C1OC(CC1)CC	41239-48-9	1	GoodScents
1940	2-sulfanylacetaldehyde	SCC=O	4124-63-4	1	GoodScents
1941	methyl 2-formamidobenzoate	C(=O)NC1=C(C(=O)OC)C=CC=C1	41270-80-8	1	GoodScents
1942	[(2E,6E)-3,7,11-trimethyldodeca-2,6,10-trienyl] acetate	C(C)(=O)OC\C=C(\CC\C=C(\CCC=C(C)C)/C)/C	4128-17-0	1	GoodScents
1944	(Z)-non-2-en-1-ol	C(\C=C/CCCCCC)O	41453-56-9	1	GoodScents
1945	2-methyl-3-(4-methylphenyl)propanal	CC(C=O)CC1=CC=C(C=C1)C	41496-43-9	1	GoodScents
1946	3-methylbutyl (E)-2-methylbut-2-enoate	C/C(/C(=O)OCCC(C)C)=C\C	41519-18-0	1	GoodScents
1947	[(Z)-hex-3-enyl] 2-methylpropanoate	CC(C(=O)OCC\C=C/CC)C	41519-23-7	1	GoodScents
1948	(Z)-oct-5-enal	C(CCC\C=C/CC)=O	41547-22-2	1	GoodScents
1949	[5-(3,3-dimethyloxiran-2-yl)-3-methylpent-1-en-3-yl] acetate	C(C)(=O)OC(C=C)(CCC1OC1(C)C)C	41610-76-8	1	GoodScents
1950	(Z)-oct-5-enoic acid	C(CCC\C=C/CC)(=O)O	41653-97-8	1	GoodScents
1951	methyl (Z)-oct-5-enoate	C(CCC\C=C/CC)(=O)OC	41654-15-3	1	GoodScents
1952	methyl 2-hydroxy-3-methylpentanoate	OC(C(=O)OC)C(CC)C	41654-19-7	1	GoodScents
1953	(2,5-dimethyl-4-oxofuran-3-yl) acetate	C(C)(=O)OC1=C(OC(C1=O)C)C	4166-20-5	1	GoodScents
1954	3,7-dimethyloct-1-en-2-ol	CC(C(=C)O)CCCC(C)C	41678-36-8	1	GoodScents
1955	octahydro-7-methyl-1,4-methanonaphthalen-6(2H)-one	CC1C(CC2C3CCC(C2C1)C3)=O	41724-19-0	1	GoodScents
1956	(3E,5Z)-octa-3,5-dien-2-one	CC(\C=C\C=C/CC)=O	4173-41-5	1	GoodScents
1957	2,5-dimethyl-1,3-thiazole	CC=1SC(=CN1)C	4175-66-0	1	GoodScents
1958	1-methoxy-4-[(E)-prop-1-enyl]benzene	COC1=CC=C(C=C1)\C=C\C	4180-23-8	1	GoodScents
1959	2-ethyl-4-methyl-2,5-dihydrothiazole	C(C)C1SCC(=N1)C	41803-21-8	1	GoodScents
1961	S-prop-2-enyl propanethioate	C(CC)(SCC=C)=O	41820-22-8	1	GoodScents
1962	2-(2-phenylethoxy)acetaldehyde	C1(=CC=CC=C1)CCOCC=O	41847-88-5	1	GoodScents
1963	7-methoxy-3,7-dimethyloctan-2-ol	COC(CCCC(C(C)O)C)(C)C	41890-92-0	1	GoodScents
1964	methyl propane-1-sulfinate	C(CC)S(=O)OC	41892-32-4	1	GoodScents
1965	decyl methanesulfinate	CS(=O)OCCCCCCCCCC	41892-36-8	1	GoodScents
1966	ethyl (E)-3-phenylprop-2-enoate	C1(=CC=CC=C1)/C=C/C(=O)OCC	4192-77-2	1	GoodScents
1967	2,5-diethyl-4-methyl-1,3-thiazole	C(C)C=1SC(=C(N1)C)CC	41981-71-9	1	GoodScents
1968	S-methyl 2-methylpropanethioate	CC(C(SC)=O)C	42075-42-3	1	GoodScents
1969	S-methyl 2-methylbutanethioate	CC(C(SC)=O)CC	42075-45-6	1	GoodScents
1970	2-phenylethyl 3-methylbut-2-enoate	CC(=CC(=O)OCCC1=CC=CC=C1)C	42078-65-9	1	GoodScents
1971	prop-2-enyl furan-2-carboxylate	O1C(=CC=C1)C(=O)OCC=C	4208-49-5	1	GoodScents
1972	1-furan-2-ylbutan-1-one	O1C(=CC=C1)C(CCC)=O	4208-57-5	1	GoodScents
1973	3-pentyloxirane-2-carbaldehyde	C(CCCC)C1C(O1)C=O	42134-50-9	1	GoodScents
1974	(5R)-2-methyl-5-propan-2-ylcyclohexa-1,3-diene	CC1=CC[C@@H](C=C1)C(C)C	4221-98-1	1	GoodScents
1975	(2S)-butan-2-ol	C[C@@H](CC)O	4221-99-2	1	GoodScents
1976	cyclohexyl 2-phenylacetate	C1(=CC=CC=C1)CC(=O)OC1CCCCC1	42288-75-5	1	GoodScents
1977	prop-2-enyl octanoate	C(CCCCCCC)(=O)OCC=C	4230-97-1	1	GoodScents
1978	3-ethyl-2-hydroxy-4-methylcyclopent-2-en-1-one	C(C)C1=C(C(CC1C)=O)O	42348-12-9	1	GoodScents
1979	1-(6,6-dimethyl-5-bicyclo[2.2.1]heptanyl)ethanone	CC1(C(C2CCC1C2)C(C)=O)C	42370-07-0	1	GoodScents
1980	[(Z)-hex-3-enyl] 2-phenylacetate	C1(=CC=CC=C1)CC(=O)OCC\C=C/CC	42436-07-7	1	GoodScents
1981	methyldisulfanyl-methylsulfanylmethane	CSSCSC	42474-44-2	1	GoodScents
1982	2-propan-2-yldisulfanylpropane	CC(C)SSCCC	4253-89-8	1	GoodScents
1983	methoxymethoxycyclododecane	COCOC1CCCCCCCCCCC1	42604-12-6	1	GoodScents
1984	1-benzofuran-2-carbaldehyde	O1C(=CC2=C1C=CC=C2)C=O	4265-16-1	1	GoodScents
1985	2-methyl-1-benzofuran	CC=1OC2=C(C1)C=CC=C2	4265-25-2	1	GoodScents
1986	heptyl octanoate	C(CCCCCCC)(=O)OCCCCCCC	4265-97-8	1	GoodScents
1987	2-(2-hydroxypropan-2-yl)-5-methylcyclohexan-1-ol	OC(C)(C)C1C(CC(CC1)C)O	42822-86-6	1	GoodScents
1988	1,3,3a,4,5,6,7,8,9,10,11,12,13,13a-tetradecahydrocyclododeca[c]furan	C1OCC2C1CCCCCCCCCC2	42824-62-4	1	GoodScents
1989	4-methylsulfanylbutanal	CSCCCC=O	42919-64-2	1	GoodScents
1990	3-O-benzyl 1-O-ethyl propanedioate	C(CC(=O)OCC1=CC=CC=C1)(=O)OCC	42998-51-6	1	GoodScents
1991	1-(1,3-thiazol-2-yl)propan-1-one	S1C(=NC=C1)C(CC)=O	43039-98-1	1	GoodScents
1992	1-(2,6,6-trimethyl-1-cyclohex-2-enyl)but-3-en-1-one	CC=1C(C(CCC1)(C)C)C(CC=C)=O	43052-87-5	1	GoodScents
1993	butane-2,3-dione	CC(C(C)=O)=O	431-03-8	1	GoodScents
1994	oct-1-en-3-one	C=CC(CCCCC)=O	4312-99-6	1	GoodScents
1995	(2E,4Z)-hepta-2,4-dienal	C(\C=C\C=C/CC)=O	4313-02-04	1	GoodScents
1996	(2E,4E)-hepta-2,4-dienal	C(\C=C\C=C\CC)=O	4313-03-05	1	GoodScents
1997	4-oxodecanal	O=C(CCC=O)CCCCCC	43160-78-7	1	GoodScents
1998	2,6,6-trimethylcyclohexene-1-carbaldehyde	CC1=C(C(CCC1)(C)C)C=O	432-25-7	1	GoodScents
1999	1-(1,4-dimethyl-1-cyclohex-3-enyl)ethanone	CC1(CC=C(CC1)C)C(C)=O	43219-68-7	1	GoodScents
2000	4-methylcyclohex-3-ene-1-carboxylic acid	CC1=CCC(CC1)C(=O)O	4342-60-3	1	GoodScents
2001	phenyl butanoate	C(CCC)(=O)OC1=CC=CC=C1	4346-18-3	1	GoodScents
2002	2-hexyl-4-methyl-1,3-dioxolane	C(CCCCC)C1OCC(O1)C	4351-10-04	1	GoodScents
2003	cyclohexyl formate	C(=O)OC1CCCCC1	4351-54-6	1	GoodScents
2004	4-methyl-2-(2-phenylethenyl)-1,3-dioxolane	CC1OC(OC1)C=CC1=CC=CC=C1	4353-01-09	1	GoodScents
2005	2-heptan-3-yl-1,3-dioxolane	CCC(CCCC)C1OCCO1	4359-47-1	1	GoodScents
2006	2-heptyl-1,3-dioxolane	C(CCCCCC)C1OCCO1	4359-57-3	1	GoodScents
2007	3-phenylprop-2-enenitrile	C1(=CC=CC=C1)C=CC#N	4360-47-8	1	GoodScents
2008	4-(2,2,6-trimethylcyclohexyl)butan-2-ol	CC1(C(C(CCC1)C)CCC(C)O)C	4361-23-3	1	GoodScents
2009	2-(1-phenylethyl)-1,3-dioxolane	C1(=CC=CC=C1)C(C)C1OCCO1	4362-22-5	1	GoodScents
2010	3,3-dimethoxyprop-1-enylbenzene	COC(C=CC1=CC=CC=C1)OC	4364-06-01	1	GoodScents
2011	2,4,8-trimethylnon-7-en-2-ol	CC(C)(CC(CCC=C(C)C)C)O	437770-28-0	1	GoodScents
2012	1,4-benzodioxin-2(3H)-one	O1C(COC2=C1C=CC=C2)=O	4385-48-2	1	GoodScents
2013	2-(4-propan-2-ylphenyl)acetaldehyde	CC(C)C1=CC=C(C=C1)CC=O	4395-92-0	1	GoodScents
2014	S-ethyl 2-acetamidoethanethioate	C(C)(=O)NCC(SCC)=O	4396-62-7	1	GoodScents
2015	1-isothiocyanatohexane	N(=C=S)CCCCCC	4404-45-9	1	GoodScents
2016	(E)-3-phenylprop-2-en-1-ol	C1(=CC=CC=C1)/C=C/CO	4407-36-7	1	GoodScents
2017	2-phenylethanethiol	C1(=CC=CC=C1)CCS	4410-99-5	1	GoodScents
2018	2-phenylbut-2-enal	C1(=CC=CC=C1)C(C=O)=CC	4411-89-6	1	GoodScents
2019	2-isothiocyanatobutane	N(=C=S)C(C)CC	4426-79-3	1	GoodScents
2020	3,4,4a,5,6,7,8,8a-octahydrochromen-2-one	O1C(CCC2CCCCC12)=O	4430-31-3	1	GoodScents
2021	1-isothiocyanato-4-methylsulfanylbutane	N(=C=S)CCCCSC	4430-36-8	1	GoodScents
2022	1-isothiocyanato-6-methylsulfanylhexane	N(=C=S)CCCCCCSC	4430-39-1	1	GoodScents
2023	1-isothiocyanato-5-methylsulfanylpentane	N(=C=S)CCCCCSC	4430-42-6	1	GoodScents
2024	6,10-dimethylundec-9-en-2-one	CC(CCCC(C)=O)CCC=C(C)C	4433-36-7	1	GoodScents
2025	6-oxo-3-prop-1-en-2-ylheptanoic acid	O=C(CCC(CC(=O)O)C(=C)C)C	4436-82-2	1	GoodScents
2026	2-(furan-2-ylmethyldisulfanylmethyl)furan	O1C(=CC=C1)CSSCC=1OC=CC1	4437-20-1	1	GoodScents
2027	2-(furan-2-ylmethoxymethyl)furan	O1C(=CC=C1)COCC=1OC=CC1	4437-22-3	1	GoodScents
2028	hexane-3,4-dione	CCC(C(CC)=O)=O	4437-51-8	1	GoodScents
2029	hex-3-enal	C(CC=CCC)=O	4440-65-7	1	GoodScents
2030	2-cyclohexylethanol	C1(CCCCC1)CCO	4442-79-9	1	GoodScents
2031	2-ethyl-4,4-dimethyl-1,3-oxathiane	C(C)C1OCCC(S1)(C)C	444880-09-5	1	GoodScents
2032	ethyl 2-methylsulfanylacetate	CSCC(=O)OCC	4455-13-4	1	GoodScents
2033	2-butylfuran	C(CCC)C=1OC=CC1	4466-24-4	1	GoodScents
2034	methyl (2E,4Z)-deca-2,4-dienoate	C(\C=C\C=C/CCCCC)(=O)OC	4493-42-9	1	GoodScents
2035	2-ethylbenzenethiol	C(C)C1=C(C=CC=C1)S	4500-58-7	1	GoodScents
2036	2-[(1R)-2,2,3-trimethylcyclopent-3-en-1-yl]acetaldehyde	CC1([C@H](CC=C1C)CC=O)C	4501-58-0	1	GoodScents
2037	4-methylnonanoic acid	CC(CCC(=O)O)CCCCC	45019-28-1	1	GoodScents
2038	sodium 4-methyl-2-oxopentanoate	CC(CC(C(=O)[O-])=O)C.[Na+]	4502-00-5	1	GoodScents
2039	butane-2,3-dithiol	CC(C(C)S)S	4532-64-3	1	GoodScents
2040	2-methylhexanoic acid	CC(C(=O)O)CCCC	4536-23-6	1	GoodScents
2041	(6R)-3-methyl-6-propan-2-ylcyclohex-2-en-1-one	CC1=CC([C@H](CC1)C(C)C)=O	4573-50-6	1	GoodScents
2042	3-(4-hydroxy-3-methoxyphenyl)prop-2-enal	OC1=C(C=C(C=C1)C=CC=O)OC	458-36-6	1	GoodScents
2044	3,7-dimethylocta-2,6-dienoic acid	CC(=CC(=O)O)CCC=C(C)C	459-80-3	1	GoodScents
2045	3,7,11-trimethyldodeca-2,6,10-trien-1-ol	CC(=CCO)CCC=C(CCC=C(C)C)C	4602-84-0	1	GoodScents
2046	propyl 2-phenylacetate	C1(=CC=CC=C1)CC(=O)OCCC	4606-15-9	1	GoodScents
2047	tridecan-7-one	CCCCCCC(CCCCCC)=O	462-18-0	1	GoodScents
2048	pentane-1,5-diamine	C(CCCCN)N	462-94-2	1	GoodScents
2049	4-propan-2-ylcyclohexan-1-ol	CC(C)C1CCC(CC1)O	4621-04-09	1	GoodScents
2050	8-propan-2-yl-4-oxaspiro[4.5]decan-3-one	CC(C)C1CCC2(OC(CC2)=O)CC1	4625-90-5	1	GoodScents
2052	methyl cyclohexanecarboxylate	C1(CCCCC1)C(=O)OC	4630-82-4	1	GoodScents
2053	(6S)-1,7,7-trimethylbicyclo[2.2.1]heptan-6-ol	CC12CCC(C[C@@H]1O)C2(C)C	464-43-7	1	GoodScents
2054	(1S,4R,6R)-1,7,7-trimethylbicyclo[2.2.1]heptan-6-ol	C[C@@]12CC[C@H](C[C@H]1O)C2(C)C	464-45-9	1	GoodScents
2055	(1S)-1,7,7-trimethylbicyclo[2.2.1]heptan-2-one	C[C@]12C(CC(CC1)C2(C)C)=O	464-48-2	1	GoodScents
2056	(1R,4R)-1,7,7-trimethylbicyclo[2.2.1]heptan-2-one	C[C@@]12C(C[C@@H](CC1)C2(C)C)=O	464-49-3	1	GoodScents
2057	hept-2-en-4-one	CC=CC(CCC)=O	4643-25-8	1	GoodScents
2058	(E)-oct-2-en-4-one	C\C=C\C(CCCC)=O	4643-27-0	1	GoodScents
2060	5,6,6-trimethylbicyclo[2.2.1]heptan-5-ol	CC1(C2CCC(C1(C)C)C2)O	465-31-6	1	GoodScents
2061	3-propylpyridine	C(CC)C=1C=NC=CC1	4673-31-8	1	GoodScents
2062	(4R,4aS,6R)-4,4a-dimethyl-6-prop-1-en-2-yl-3,4,5,6,7,8-hexahydronaphthalen-2-one	C[C@@H]1CC(C=C2CC[C@H](C[C@@]12C)C(=C)C)=O	4674-50-4	1	GoodScents
2063	2-methylbut-2-en-1-ol	CC(CO)=CC	4675-87-0	1	GoodScents
2065	(1S,4R)-1,3,3-trimethylbicyclo[2.2.1]heptan-2-one	C[C@]12C(C([C@H](CC1)C2)(C)C)=O	4695-62-9	1	GoodScents
2066	4-methyl-1-propan-2-yl-7-oxabicyclo[2.2.1]heptane	CC12CCC(CC1)(O2)C(C)C	470-67-7	1	GoodScents
2067	4,7,7-trimethyl-8-oxabicyclo[2.2.2]octane	CC12CCC(CC1)C(O2)(C)C	470-82-6	1	GoodScents
2068	methyl 2,4-dihydroxy-3,6-dimethylbenzoate	OC1=C(C(=O)OC)C(=CC(=C1C)O)C	4707-47-5	1	GoodScents
2069	7,7-dimethyl-3-methylidenebicyclo[2.2.1]heptane	CC1(C2CC(C1CC2)=C)C	471-84-1	1	GoodScents
[truncated: 3,861 more rows]
