# Supplementary material for: OdoriFy: A conglomerate of artificial intelligence–driven prediction engines for olfactory decoding
Source: J Biol Chem. 2021 Jul 12;297(2):100956. doi: 10.1016/j.jbc.2021.100956 (PMC8342790; doi:10.1016/j.jbc.2021.100956)
Supplement: Supplemental Table S2 [file mmc3.xlsx]

## Sheet: Sheet1
doi	PMID
10.1093/chemse/bjw118	27916748
10.1093/chemse/bjw117	27916747
10.1038/nature06162	17873857
10.1038/nn.3598	24316890
10.1371/journal.pgen.1002821	22807691
10.1038/nn.4104	26322927
10.1126/scisignal.2000016	19261596
10.1038/s41598-017-10379-x	28842679
10.1021/acs.biochem.8b01208	30977365
10.1371/journal.pbio.0050284	17973576
10.1007/s00018-017-2576-z	28656349
10.1016/j.jsb.2007.04.013	17601748
10.1523/JNEUROSCI.3259-15.2016	27098692
10.1007/s00018-019-03279-y	31435697
10.1073/pnas.1713026115	29632183
10.1002/anie.201309508	24939725
10.1371/journal.pone.0093037	24695519
10.1016/j.abb.2014.12.004	25513961
10.1126/science.1080376	12663925
10.1002/anie.201103980	22144177
10.1002/anie.200605002	17397127
10.1039/c2mb05495g	22491779
10.1093/chemse/bji002	15647465
10.1007/s00018-012-1116-0	22926438
10.3389/fphar.2015.00035	25784876
10.1002/chem.201402486	25043138
10.1038/jid.2014.273	24999593
10.1021/jacs.6b06983	27659093
10.1093/chemse/bjs049	22714804
10.1186/1471-2164-15-729	25164183
10.1111/j.1471-4159.2006.03771.x	16539658
10.1016/j.compbiolchem.2011.04.011	21704262
10.1515/BC.2001.151	11592402
10.1523/JNEUROSCI.19-17-07426.1999	10460249
10.1021/acs.jafc.5b01884	26451762
10.1371/journal.pone.0172491	28273117
10.1007/s00018-018-2996-4	30599066
10.1007/s00395-017-0600-y	28116519
10.1038/s41598-017-16001-4	29167480
10.3389/fonc.2018.00162	29892571
10.1074/jbc.M109.012096	19389702
10.1073/pnas.1215927110	23401498
10.18632/oncotarget.13836	28032594
10.1016/j.drudis.2017.05.003	28533189
10.1038/srep38231	27905542
10.1016/j.neuron.2013.10.021	24361078
10.1371/journal.pone.0025067	19955411
10.1002/anie.201713065	29462498
10.3390/bios10030026	32192133
